# Supplementary material for: Sema3dhi Fibroblasts Promote Acute Kidney Injury Fibrotic Progression Through Confining Endothelial Cell Migration
Source: Int J Biol Sci. 2026 Jan 1;22(3):1283–305. doi: 10.7150/ijbs.124971 (PMC12837656; doi:10.7150/ijbs.124971)
Supplement: Supplementary file 2 — Supplementary table S1. [file ijbsv22p1283s2.xlsx]

## Sheet: Sheet1
Table S1. rt-qPCR primers
Gene name	Forward primer	Reverse primer
Sema3d	GTGTCCAAGCAAAACCTATGACC	TGGGTACACGGACTTATACATCA
Col1a1	GGCAACAGTCGATTCACC	AGGGCCAATGTCCATTCCG
Itgb1	CTTATTGGCCTTGCCTTGCTG	ACAGTTGTCACGGCACTCT
Itgb8	GCGGCCTGGGTATTTTCACT	CACCATCCACATTCCGGACC
Tspan2	CTCTGAACAAGTCCAGCCCA	AAAGATCGTGAGACCCGCAA
