# Supplementary material for: Sema3dhi Fibroblasts Promote Acute Kidney Injury Fibrotic Progression Through Confining Endothelial Cell Migration
Source: Int J Biol Sci. 2026 Jan 1;22(3):1283–305. doi: 10.7150/ijbs.124971 (PMC12837656; doi:10.7150/ijbs.124971)
Supplement: Supplementary file 3 — Supplementary table S2. [file ijbsv22p1283s3.xlsx]

## Sheet: Detailed
Cell_Type	N_Cells	Rank	Gene	Avg_Expr	Pct_Expr	Pct_Others	Fold_Enrichment	Specificity
Proximal Tubule	4581	1	SLC22A6	0.85	38.2	3.3	14.4	8.95
Proximal Tubule	4581	2	ACSM2B	2.36	82.8	10.8	12.3	7.01
Proximal Tubule	4581	3	HNF4A	0.77	41.9	3.3	13	9.72
Proximal Tubule	4581	4	ACSM2A	2.7	87.8	14	10.5	5.84
Proximal Tubule	4581	5	SLC34A1	0.99	42.1	4.7	12	7.42
Proximal Tubule	4581	6	SLC5A2	0.69	35.3	3.3	11.3	8.25
Proximal Tubule	4581	7	SLC22A11	0.34	21	1.3	11.8	9.18
Proximal Tubule	4581	8	SLC22A8	0.55	29.2	2.7	10.5	7.84
Proximal Tubule	4581	9	PRODH2	1.07	45.3	6.2	10.1	6.26
Proximal Tubule	4581	10	SLC7A9	0.46	28	2.6	9.7	7.7
Loop of Henle	3219	1	CLDN19	0.26	19.2	0.7	12.9	11.26
Loop of Henle	3219	2	SLC12A1	3.45	89.7	20.3	8.5	4.2
Loop of Henle	3219	3	CLDN16	0.52	28.1	2.8	9.3	7.46
Loop of Henle	3219	4	ESRRB	1.49	63.8	10.4	7.3	5.59
Loop of Henle	3219	5	CASR	1.92	74.6	15.2	6.3	4.62
Loop of Henle	3219	6	UMOD	2.77	80.5	22.6	5.7	3.4
Loop of Henle	3219	7	EGF	1.84	64.2	16.2	5	3.74
Loop of Henle	3219	8	CLCNKA	1.07	53.5	12.1	5.4	4.1
Loop of Henle	3219	9	KCNJ1	1.04	55	11.8	5.1	4.3
Loop of Henle	3219	10	ATP1A1	2.15	79.8	37.5	3	2.07
Distal Tubule	1578	1	TMEM52B	2.05	81.8	10	10.8	7.45
Distal Tubule	1578	2	SLC12A3	2.79	71.2	12.8	11.6	5.18
Distal Tubule	1578	3	KLHL3	1.37	69.4	10	8.6	6.32
Distal Tubule	1578	4	CALB1	0.97	45.6	6.6	7.8	6.03
Distal Tubule	1578	5	TRPV5	0.26	15	1.2	8.8	6.92
Distal Tubule	1578	6	HSD11B2	1.37	69.2	13.6	5.9	4.72
Distal Tubule	1578	7	WNK1	2.46	91.2	46.1	2.9	1.94
Distal Tubule	1578	8	WNK4	0.8	50.8	11.6	4.1	4.02
Distal Tubule	1578	9	KCNJ16	2.23	90.8	44.9	2.4	1.98
Distal Tubule	1578	10	ATP1B1	2.61	92.8	54.1	2.1	1.68
Collecting Duct	1269	1	SLC4A9	1.03	43.5	2.3	23.4	13.06
Collecting Duct	1269	2	AQP6	0.34	19.5	0.3	22.5	14.56
Collecting Duct	1269	3	SLC4A1	0.64	30.3	1.5	18.8	12.1
Collecting Duct	1269	4	FOXI1	0.27	17.4	0.7	12.8	10.13
Collecting Duct	1269	5	ATP6V0D2	1.76	56.7	8.9	10.8	5.7
Collecting Duct	1269	6	SLC26A7	1.74	50.2	8.9	11.3	5.08
Collecting Duct	1269	7	SLC26A4	0.34	12.1	1.1	12.2	5.66
Collecting Duct	1269	8	RHBG	0.86	49.2	6.1	8.9	6.93
Collecting Duct	1269	9	SCNN1G	0.62	30.9	3.6	8.9	6.64
Collecting Duct	1269	10	SCNN1B	0.49	26.2	3.2	8.2	6.26
Podocyte	308	1	NPHS2	2.78	89	1.9	70.3	31.14
Podocyte	308	2	NPHS1	3.4	96.8	2.8	58.5	25.51
Podocyte	308	3	NTNG1	2.98	89.9	4	38.4	17.91
Podocyte	308	4	WT1	1.94	78.9	2.7	34.1	21.39
Podocyte	308	5	PTPRQ	3.44	91.6	5.4	33.9	14.27
Podocyte	308	6	CLIC5	3.12	91.2	6.5	26.6	12.16
Podocyte	308	7	PTPRO	4.54	96.1	9.1	27.2	9.49
Podocyte	308	8	MAFB	0.78	46.4	1.7	22.3	17.32
Podocyte	308	9	PLCE1	2.8	88.6	11.1	14.4	7.31
Podocyte	308	10	PODXL	3.02	92.9	11	13.5	7.71
Endothelial	1392	1	TEK	1.78	69.6	2.3	39.8	20.86
Endothelial	1392	2	PTPRB	2.39	80.7	3.1	39.2	19.48
Endothelial	1392	3	FLT1	1.89	69	2.7	36.1	18.82
Endothelial	1392	4	PLVAP	1.15	43.7	1.5	34.7	17.53
Endothelial	1392	5	TIE1	0.65	34.3	0.7	30.3	19.7
Endothelial	1392	6	ROBO4	0.64	32.7	0.8	29.8	18.42
Endothelial	1392	7	EGFL7	1.74	71.9	3.3	27.6	16.69
Endothelial	1392	8	CD34	0.99	46.1	1.9	25.3	16.18
Endothelial	1392	9	CDH5	0.53	29.1	0.9	23.2	15.14
Endothelial	1392	10	KDR	0.71	33.9	1.4	21.9	13.88
Mesangial	332	1	NTRK3	2.15	73.5	3.9	26.3	14.95
Mesangial	332	2	CSPG4	0.47	26.5	0.5	27.1	17.24
Mesangial	332	3	MCAM	0.99	44.9	2.5	21.1	12.99
Mesangial	332	4	MYH11	2.42	77.4	7	18.6	9.71
Mesangial	332	5	CNN1	0.39	22.6	0.8	17.9	12.7
Mesangial	332	6	LMOD1	1.49	61.1	4.7	16	10.72
Mesangial	332	7	ITGA8	2.02	72	6.4	14.2	9.71
Mesangial	332	8	DES	0.26	15.4	0.3	16.7	11.75
Mesangial	332	9	ACTA2	1.59	59.9	6.5	13.1	8
Mesangial	332	10	TAGLN	1.26	51.5	5.4	13.2	8.06
Fibroblast	1819	1	FBLN1	1.04	46.9	2.1	24.3	15.32
Fibroblast	1819	2	COL6A3	0.85	41.1	1.9	21.5	14.21
Fibroblast	1819	3	C7	2.2	71.3	6.5	19.2	9.56
Fibroblast	1819	4	COL1A2	1.18	56.5	3.6	17.9	12.37
Fibroblast	1819	5	PDGFRA	0.26	14.6	0.5	15.7	10.04
Fibroblast	1819	6	DCN	1.56	64.4	6.4	13.1	8.67
Fibroblast	1819	7	FBLN5	1.16	48.4	5.3	13.2	7.68
Fibroblast	1819	8	LUM	0.44	22.1	1.4	14	9.04
Fibroblast	1819	9	COL3A1	1.09	51.8	4.7	11.9	9.16
Fibroblast	1819	10	COL1A1	0.52	30	2.1	12.8	9.71
Macrophage	506	1	CD163	0.46	21.3	0.1	39.5	19.07
Macrophage	506	2	CSF1R	0.78	35.8	0.8	36.3	20.23
Macrophage	506	3	CD86	0.52	25.5	0.6	28.1	15.71
Macrophage	506	4	SIGLEC1	0.29	14.2	0.2	24	12.14
Macrophage	506	5	MRC1	0.81	29.6	1.8	21.3	10.71
Macrophage	506	6	VSIG4	0.23	11.7	0.1	20.6	11
Macrophage	506	7	LYZ	0.31	13.4	0.5	18.5	9.14
Macrophage	506	8	ITGAM	0.39	19.6	0.9	16.8	10.08
Macrophage	506	9	CD14	0.22	11.3	0.5	12.9	7.59
Macrophage	506	10	C1QA	0.22	11.1	0.5	12.6	7.56
Immune	378	1	CD247	1.77	68.3	1.5	52.3	26.97
Immune	378	2	CD2	0.95	42.6	0.5	52	27.8
Immune	378	3	ITK	1.08	47.6	0.8	50.4	26.82
Immune	378	4	IL7R	1.16	46.6	1	45.3	23.37
Immune	378	5	LCK	0.8	36.5	0.7	39.6	21.36
Immune	378	6	CD3E	0.45	22	0.3	33.4	17.39
Immune	378	7	ZAP70	0.49	24.6	0.4	30.7	17.24
Immune	378	8	BCL11B	1.65	63.8	3.4	28.6	14.5
Immune	378	9	CD28	0.48	23.3	0.5	27.8	15.6
Immune	378	10	ICOS	0.34	16.9	0.2	26.3	13.91
B cell	218	1	BLK	2	83.9	0.6	98.2	53.62
B cell	218	2	PAX5	1.99	84.9	0.6	94.3	53.76
B cell	218	3	MS4A1	1.73	80.3	0.6	82.5	49.23
B cell	218	4	CD22	1.15	61.5	0.9	46.6	31.85
B cell	218	5	BANK1	3.78	99.5	9.7	23.4	9.3
B cell	218	6	BTK	0.39	25.7	0.6	20.2	16.21
B cell	218	7	CD79A	0.24	17.4	0.1	20	15.43
B cell	218	8	CR2	0.28	18.8	0.6	14.3	11.44
B cell	218	9	FCER2	0.18	12.4	0.2	14.7	10.71
B cell	218	10	CD79B	0.22	15.6	0.4	13.5	11.01

## Sheet: Simple
Rank	Proximal Tubule	Loop of Henle	Distal Tubule	Collecting Duct	Podocyte	Endothelial	Mesangial	Fibroblast	Macrophage	Immune	B cell
1	SLC22A6	CLDN19	TMEM52B	SLC4A9	NPHS2	TEK	NTRK3	FBLN1	CD163	CD247	BLK
2	ACSM2B	SLC12A1	SLC12A3	AQP6	NPHS1	PTPRB	CSPG4	COL6A3	CSF1R	CD2	PAX5
3	HNF4A	CLDN16	KLHL3	SLC4A1	NTNG1	FLT1	MCAM	C7	CD86	ITK	MS4A1
4	ACSM2A	ESRRB	CALB1	FOXI1	WT1	PLVAP	MYH11	COL1A2	SIGLEC1	IL7R	CD22
5	SLC34A1	CASR	TRPV5	ATP6V0D2	PTPRQ	TIE1	CNN1	PDGFRA	MRC1	LCK	BANK1
6	SLC5A2	UMOD	HSD11B2	SLC26A7	CLIC5	ROBO4	LMOD1	DCN	VSIG4	CD3E	BTK
7	SLC22A11	EGF	WNK1	SLC26A4	PTPRO	EGFL7	ITGA8	FBLN5	LYZ	ZAP70	CD79A
8	SLC22A8	CLCNKA	WNK4	RHBG	MAFB	CD34	DES	LUM	ITGAM	BCL11B	CR2
9	PRODH2	KCNJ1	KCNJ16	SCNN1G	PLCE1	CDH5	ACTA2	COL3A1	CD14	CD28	FCER2
10	SLC7A9	ATP1A1	ATP1B1	SCNN1B	PODXL	KDR	TAGLN	COL1A1	C1QA	ICOS	CD79B
