# Supplementary material for: Sema3dhi Fibroblasts Promote Acute Kidney Injury Fibrotic Progression Through Confining Endothelial Cell Migration
Source: Int J Biol Sci. 2026 Jan 1;22(3):1283–305. doi: 10.7150/ijbs.124971 (PMC12837656; doi:10.7150/ijbs.124971)
Supplement: Supplementary file 4 — Supplementary table S4. [file ijbsv22p1283s4.xlsx]

## Sheet: Table S2. Top 100 DEGs in 26 cl
Table S2 Top 100 DEGs in 26 clusters of whole kidney cells
gene	p_val	avg_logFC	pct.1	pct.2	p_val_adj	cluster
C1qa	0	2.66865	0.96	0.359	0	0
C1qb	0	2.56906	0.97	0.405	0	0
C1qc	0	2.38259	0.963	0.241	0	0
H2-Eb1	0	2.16099	0.914	0.561	0	0
Apoe	0	2.11635	0.993	0.822	0	0
Cd74	0	2.05975	0.977	0.712	0	0
H2-Aa	0	2.05643	0.925	0.565	0	0
H2-Ab1	0	1.95211	0.932	0.593	0	0
Pf4	0	1.72023	0.694	0.058	0	0
Ms4a7	0	1.70259	0.842	0.071	0	0
Aif1	0	1.68588	0.969	0.14	0	0
Ccl12	0	1.68005	0.604	0.034	0	0
Ccl8	0	1.64603	0.251	0.02	0	0
Ctss	0	1.58112	0.999	0.535	0	0
Ctsc	0	1.57784	0.994	0.434	0	0
Ccl2	0	1.52715	0.623	0.095	0	0
Sepp1	0	1.50824	0.943	0.591	0	0
Lyz2	0	1.47585	0.997	0.668	0	0
Ly86	0	1.46989	0.96	0.169	0	0
Ccl7	0	1.42763	0.425	0.039	0	0
Fcgr3	0	1.37627	0.963	0.188	0	0
Fcer1g	0	1.3661	0.999	0.561	0	0
Ccl3	0	1.32075	0.639	0.154	0	0
Lgmn	0	1.32013	0.987	0.492	0	0
Trf	0	1.3134	0.883	0.149	0	0
Csf1r	0	1.31299	0.955	0.148	0	0
Adgre1	0	1.2928	0.885	0.091	0	0
Ccl4	0	1.29096	0.66	0.3	0	0
H2-DMb1	0	1.25405	0.888	0.219	0	0
Fcgr1	0	1.24716	0.902	0.094	0	0
Rgs10	0	1.23383	0.958	0.265	0	0
Cd72	0	1.23105	0.76	0.093	0	0
Ms4a6c	0	1.22774	0.951	0.196	0	0
Unc93b1	0	1.20089	0.965	0.271	0	0
Fcgr2b	0	1.19124	0.899	0.143	0	0
AF251705	0	1.17583	0.943	0.186	0	0
Ifi27l2a	0	1.17032	0.935	0.523	0	0
Lst1	0	1.15662	0.945	0.188	0	0
Clec4a2	0	1.15623	0.876	0.108	0	0
Cx3cr1	0	1.15249	0.78	0.072	0	0
Ctsh	0	1.13537	0.995	0.602	0	0
H2-DMa	0	1.1261	0.939	0.244	0	0
Mrc1	0	1.12174	0.759	0.057	0	0
Ctsb	0	1.10379	0.996	0.848	0	0
Mafb	0	1.09577	0.873	0.242	0	0
Mgl2	0	1.08907	0.582	0.061	0	0
Clec12a	0	1.07036	0.828	0.125	0	0
Pld4	0	1.06954	0.929	0.166	0	0
Pltp	0	1.06752	0.773	0.166	0	0
Hmox1	0	1.0642	0.561	0.13	0	0
Cxcl16	0	1.05743	0.914	0.288	0	0
Cybb	0	1.03296	0.921	0.172	0	0
Clec4a3	0	1.01372	0.835	0.091	0	0
Ftl1	0	0.993774	1	0.999	0	0
Cd68	0	0.987072	0.927	0.19	0	0
C3ar1	0	0.976879	0.789	0.061	0	0
Fcrls	0	0.970961	0.546	0.053	0	0
Cd83	0	0.961267	0.642	0.158	0	0
Fcgr4	0	0.958256	0.725	0.064	0	0
Npc2	0	0.941864	0.998	0.822	0	0
Marcks	0	0.937338	0.944	0.438	0	0
Ctsz	0	0.937158	0.995	0.681	0	0
Slamf9	0	0.926467	0.684	0.079	0	0
Trem2	0	0.921485	0.783	0.097	0	0
Clec4a1	0	0.918719	0.74	0.068	0	0
Fyb	0	0.918384	0.916	0.285	0	0
Grn	0	0.916288	0.951	0.516	0	0
Psap	0	0.909866	0.999	0.902	0	0
Pid1	0	0.896134	0.816	0.131	0	0
Hexb	0	0.891424	0.923	0.358	0	0
Snx5	0	0.881076	0.899	0.333	0	0
Mpeg1	0	0.879865	0.887	0.171	0	0
Wfdc17	0	0.864923	0.874	0.266	0	0
Hexa	0	0.858837	0.941	0.381	0	0
P2ry6	0	0.858762	0.776	0.079	0	0
Tgfbi	0	0.856393	0.818	0.179	0	0
Dab2	0	0.853505	0.793	0.226	0	0
Ccr2	0	0.849729	0.711	0.197	0	0
Cst3	0	0.846794	1	0.947	0	0
Itm2b	0	0.846539	1	0.996	0	0
Ms4a6b	0	0.837631	0.864	0.258	0	0
Cd14	0	0.827015	0.896	0.264	0	0
Spi1	0	0.826109	0.933	0.243	0	0
Ms4a6d	0	0.825203	0.759	0.135	0	0
AI607873	0	0.825196	0.727	0.109	0	0
Ccl9	0	0.799422	0.757	0.131	0	0
Zeb2	0	0.796772	0.882	0.318	0	0
Tyrobp	0	0.793196	0.999	0.563	0	0
Blvrb	0	0.79067	0.749	0.224	0	0
C5ar1	0	0.777573	0.682	0.103	0	0
Fth1	0	0.776183	1	1	0	0
Ucp2	0	0.770741	0.983	0.708	0	0
Cxcl2	0	0.75827	0.486	0.214	0	0
Maf	0	0.754069	0.76	0.232	0	0
Ccl6	0	0.752214	0.838	0.179	0	0
Ifi30	0	0.751198	0.933	0.485	0	0
Plbd1	0	0.748703	0.823	0.165	0	0
Pou2f2	0	0.748602	0.654	0.111	0	0
Ntpcr	0	0.748485	0.702	0.118	0	0
Lair1	0	0.747508	0.723	0.081	0	0
Ccl5	0	2.28719	0.761	0.144	0	1
Trbc2	0	2.14903	0.956	0.058	0	1
Cd3g	0	1.89953	0.955	0.044	0	1
Cd3d	0	1.79793	0.935	0.043	0	1
Ms4a4b	0	1.70613	0.863	0.087	0	1
Nkg7	0	1.68366	0.738	0.071	0	1
Trac	0	1.65551	0.885	0.032	0	1
Trbc1	0	1.59083	0.514	0.059	0	1
Cd8b1	0	1.40058	0.507	0.011	0	1
AW112010	0	1.32652	0.932	0.357	0	1
Ltb	0	1.32251	0.82	0.126	0	1
Hcst	0	1.27414	0.857	0.182	0	1
Cd28	0	1.23651	0.694	0.034	0	1
Lat	0	1.15873	0.767	0.034	0	1
Ptprcap	0	1.15384	0.82	0.105	0	1
Rac2	0	1.09279	0.964	0.538	0	1
Lck	0	1.08513	0.76	0.05	0	1
Dusp2	0	1.08169	0.716	0.226	0	1
H2-Q7	0	1.06022	0.953	0.406	0	1
Cxcr6	0	1.03797	0.54	0.027	0	1
Thy1	0	1.03319	0.705	0.052	0	1
Cd2	0	1.03119	0.741	0.065	0	1
Rpl13a	0	1.01876	1	0.998	0	1
Vps37b	0	1.01828	0.635	0.247	0	1
Cd3e	0	1.01713	0.695	0.026	0	1
Ly6c2	0	1.01693	0.393	0.078	0	1
Gimap3	0	1.0054	0.702	0.062	0	1
Skap1	0	0.981279	0.719	0.055	0	1
Cd8a	0	0.969701	0.444	0.012	0	1
Ptpn22	0	0.958613	0.703	0.124	0	1
Tmsb10	0	0.952711	1	0.899	0	1
Shisa5	0	0.9514	0.967	0.693	0	1
2025-09-01	0	0.940727	0.735	0.105	0	1
Sh2d2a	0	0.940498	0.597	0.055	0	1
Ctsw	0	0.935963	0.606	0.063	0	1
Rpl12	0	0.91775	1	0.993	0	1
Gramd3	0	0.895667	0.556	0.076	0	1
Cd69	0	0.881356	0.569	0.107	0	1
Zfp36l2	0	0.875439	0.87	0.606	0	1
Rps15a	0	0.865193	1	0.998	0	1
Gimap7	0	0.850417	0.526	0.031	0	1
Gimap4	0	0.845874	0.739	0.158	0	1
Icos	0	0.818189	0.424	0.023	0	1
Bcl11b	0	0.806572	0.562	0.023	0	1
Hmgb2	0	0.805428	0.786	0.569	0	1
Cd52	0	0.80259	0.999	0.691	0	1
Ptpn18	0	0.78638	0.962	0.615	0	1
Ifng	0	0.782974	0.334	0.028	0	1
Rps27	0	0.781646	1	0.997	0	1
Il7r	0	0.772503	0.404	0.058	0	1
Nr4a2	0	0.760733	0.49	0.2	0	1
Ms4a6b	0	0.757503	0.78	0.312	0	1
Itpkb	0	0.752413	0.622	0.255	0	1
Rps13	0	0.752102	1	0.997	0	1
Ets1	0	0.749754	0.737	0.227	0	1
Gimap1	0	0.749527	0.703	0.17	0	1
Itk	0	0.743974	0.529	0.028	0	1
Coro1a	0	0.739148	0.989	0.633	0	1
Tnfaip3	0	0.733841	0.601	0.198	0	1
Rps24	0	0.732708	1	0.999	0	1
Tnfrsf4	0	0.727433	0.212	0.008	0	1
Rpsa	0	0.72101	1	0.998	0	1
Arhgdib	0	0.717645	0.968	0.649	0	1
Smad7	0	0.716778	0.649	0.309	0	1
Gimap6	0	0.713351	0.771	0.213	0	1
Ptprc	0	0.708155	0.927	0.525	0	1
Ctla2a	0	0.704724	0.647	0.181	0	1
Rgs1	0	0.702597	0.724	0.325	0	1
Rpl17	0	0.689277	1	0.998	0	1
Rora	0	0.675821	0.42	0.158	0	1
Tnfrsf18	0	0.675759	0.412	0.05	0	1
Stk17b	0	0.666395	0.816	0.406	0	1
H2-K1	0	0.662716	1	0.952	0	1
Limd2	0	0.662382	0.731	0.359	0	1
Mbnl1	0	0.662064	0.877	0.619	0	1
Rpl18a	0	0.65914	1	0.997	0	1
Rps7	0	0.651347	1	0.997	0	1
Gm8369	0	0.646968	0.444	0.035	0	1
Ctla4	0	0.645145	0.285	0.012	0	1
Cxcr3	0	0.644011	0.419	0.041	0	1
Rps16	0	0.64108	1	0.999	0	1
Cd5	0	0.635302	0.396	0.009	0	1
Epsti1	0	0.627848	0.64	0.326	0	1
Pdcd4	0	0.626999	0.649	0.297	0	1
Rps10	0	0.626086	1	0.999	0	1
Rpl27	0	0.621481	1	0.974	0	1
Rpl5	0	0.61947	1	0.991	0	1
Rpl18	0	0.617214	1	0.997	0	1
Selplg	0	0.616096	0.744	0.348	0	1
Btg1	0	0.614402	0.986	0.893	0	1
Rhoh	0	0.608053	0.549	0.153	0	1
Cd6	0	0.601579	0.384	0.007	0	1
Pnrc1	0	0.601464	0.92	0.776	0	1
Dusp5	0	0.599476	0.543	0.203	0	1
Cd27	0	0.598599	0.39	0.042	0	1
Rps14	0	0.59666	1	0.998	0	1
Rpl19	0	0.595614	1	0.999	0	1
Rps3	0	0.59181	1	0.997	0	1
Ifngr1	0	0.589935	0.794	0.615	0	1
Rps18	0	0.579228	1	0.998	0	1
Umod	0	3.77414	0.839	0.253	0	2
Slc12a1	0	2.6293	0.644	0.055	0	2
Spp1	0	2.46686	0.994	0.896	0	2
Wfdc2	0	2.30781	0.934	0.212	0	2
Fxyd2	0	1.97094	0.826	0.372	0	2
Cldn10	0	1.89139	0.618	0.078	0	2
Atp1b1	0	1.82713	0.978	0.274	0	2
Epcam	0	1.77187	0.945	0.113	0	2
Kng2	0	1.76993	0.672	0.058	0	2
Mal	0	1.74155	0.938	0.17	0	2
Cryab	0	1.72189	0.682	0.214	0	2
Wfdc15b	0	1.66577	0.588	0.043	0	2
Egf	0	1.66558	0.29	0.038	0	2
Lcn2	0	1.6546	0.765	0.177	0	2
Atp1a1	0	1.62381	0.981	0.677	0	2
Klk1	0	1.60395	0.58	0.214	0	2
Defb1	0	1.55812	0.704	0.128	0	2
Sfn	0	1.54849	0.691	0.089	0	2
Krt8	0	1.54745	0.86	0.15	0	2
Mt2	0	1.53552	0.724	0.126	0	2
Ly6a	0	1.50927	0.958	0.645	0	2
Hbegf	0	1.49302	0.541	0.153	0	2
Mt1	0	1.48124	0.882	0.654	0	2
Ppp1r1a	0	1.47663	0.57	0.036	0	2
Spint2	0	1.44503	0.948	0.215	0	2
Cd24a	0	1.42032	0.952	0.322	0	2
Tsc22d1	0	1.40216	0.947	0.528	0	2
Tspan8	0	1.37716	0.902	0.161	0	2
Ldhb	0	1.37093	0.891	0.35	0	2
Sostdc1	0	1.36394	0.605	0.034	0	2
Paqr5	0	1.3381	0.879	0.08	0	2
Sdc4	0	1.26961	0.958	0.397	0	2
Cldn7	0	1.25232	0.855	0.088	0	2
Bicc1	0	1.24083	0.823	0.147	0	2
Cdh16	0	1.21644	0.912	0.175	0	2
Nupr1	0	1.20309	0.499	0.237	0	2
Krt18	0	1.20042	0.696	0.112	0	2
Sox4	0	1.19397	0.785	0.235	0	2
Cldn3	0	1.17863	0.702	0.067	0	2
Krt7	0	1.14981	0.81	0.102	0	2
Kcnk1	0	1.13857	0.814	0.072	0	2
Mrps6	0	1.07774	0.82	0.186	0	2
Ezr	0	1.07076	0.941	0.473	0	2
Mpc2	0	1.05759	0.985	0.674	0	2
Slc5a3	0	1.04659	0.681	0.115	0	2
Ivns1abp	0	1.04109	0.837	0.299	0	2
Adgrg1	0	1.02865	0.857	0.167	0	2
Nudt4	0	1.01756	0.748	0.309	0	2
Syne2	0	1.00455	0.82	0.202	0	2
Prom1	0	0.988104	0.731	0.074	0	2
Chchd10	0	0.980065	0.908	0.27	0	2
Klf6	0	0.979461	0.845	0.782	0	2
Cystm1	0	0.967053	0.914	0.225	0	2
S100a1	0	0.935534	0.922	0.395	0	2
Itga6	0	0.932453	0.67	0.216	0	2
1700011H14Rik	0	0.926247	0.796	0.087	0	2
Sema3c	0	0.922061	0.643	0.049	0	2
Clu	0	0.908705	0.864	0.414	0	2
Cldn19	0	0.89924	0.643	0.009	0	2
Tmem176b	0	0.882763	0.985	0.828	0	2
Tmem213	0	0.880942	0.683	0.093	0	2
Neat1	0	0.878222	0.954	0.728	0	2
Tfap2b	0	0.874339	0.573	0.04	0	2
Tesc	0	0.872176	0.592	0.12	0	2
Kcnj1	0	0.854858	0.549	0.047	0	2
Clcnkb	0	0.853768	0.49	0.069	0	2
Cd63	0	0.853237	0.997	0.69	0	2
Atpif1	0	0.852163	0.994	0.872	0	2
Tacstd2	0	0.850548	0.736	0.116	0	2
Gls	0	0.849814	0.83	0.376	0	2
Cd9	0	0.845044	0.924	0.626	0	2
Scin	0	0.84195	0.654	0.073	0	2
Elovl7	0	0.837555	0.755	0.078	0	2
Cdkl1	0	0.834509	0.662	0.059	0	2
Lamb1	0	0.83258	0.714	0.093	0	2
Pax8	0	0.814416	0.577	0.083	0	2
Mgst3	0	0.811714	0.82	0.228	0	2
Pkhd1	0	0.811577	0.722	0.078	0	2
Plet1	0	0.806822	0.664	0.072	0	2
Cldn4	0	0.80268	0.432	0.064	0	2
Sytl2	0	0.800466	0.632	0.088	0	2
Hoxb9	0	0.79258	0.695	0.094	0	2
Krt19	0	0.791361	0.414	0.043	0	2
Rab3ip	0	0.790965	0.766	0.144	0	2
Ctsl	0	0.78904	0.941	0.736	0	2
Kctd1	0	0.788362	0.574	0.059	0	2
Etnk1	0	0.788285	0.713	0.248	0	2
Tubb2b	0	0.784266	0.678	0.108	0	2
Wwc1	0	0.776614	0.724	0.092	0	2
mt-Co1	0	0.775912	0.998	0.999	0	2
Kcnj16	0	0.763113	0.656	0.092	0	2
Pcbd1	0	0.759619	0.816	0.128	0	2
Dcdc2a	0	0.759261	0.634	0.069	0	2
Efhd1	0	0.75903	0.642	0.074	0	2
Bcam	0	0.758913	0.744	0.218	0	2
Muc1	0	0.749815	0.577	0.061	0	2
Ehf	0	0.746125	0.636	0.054	0	2
Tfcp2l1	0	0.745153	0.625	0.103	0	2
Irx1	0	0.743811	0.534	0.007	0	2
Camk2n1	0	0.741827	0.759	0.207	0	2
Fabp4	0	3.03504	0.835	0.086	0	3
Plvap	0	2.89528	0.906	0.047	0	3
Ly6c1	0	2.35526	0.982	0.144	0	3
Egfl7	0	2.11837	0.978	0.078	0	3
Emcn	0	2.09235	0.977	0.089	0	3
Rgcc	0	2.03951	0.787	0.117	0	3
1810011O10Rik	0	1.98933	0.924	0.141	0	3
Flt1	0	1.95305	0.928	0.061	0	3
Plpp1	0	1.94291	0.94	0.101	0	3
Rsad2	0	1.88031	0.853	0.098	0	3
Adgrl4	0	1.85708	0.924	0.05	0	3
Igfbp5	0	1.773	0.595	0.119	0	3
Cd34	0	1.7366	0.908	0.06	0	3
Ramp2	0	1.6335	0.9	0.083	0	3
Pecam1	0	1.59438	0.924	0.093	0	3
Slc9a3r2	0	1.57484	0.892	0.12	0	3
Meis2	0	1.56176	0.911	0.117	0	3
Igfbp3	0	1.55865	0.53	0.027	0	3
Pbx1	0	1.53981	0.9	0.231	0	3
Gng11	0	1.53282	0.901	0.141	0	3
Esam	0	1.50824	0.92	0.094	0	3
Eng	0	1.49722	0.894	0.107	0	3
Tm4sf1	0	1.49492	0.935	0.194	0	3
Plpp3	0	1.48978	0.831	0.166	0	3
Timp3	0	1.47134	0.962	0.41	0	3
Gpihbp1	0	1.44975	0.544	0.032	0	3
Fam167b	0	1.43583	0.777	0.036	0	3
Cd200	0	1.428	0.859	0.102	0	3
Lmo2	0	1.4224	0.876	0.249	0	3
Ptprb	0	1.40936	0.865	0.061	0	3
Ctla2a	0	1.38804	0.858	0.186	0	3
Sparc	0	1.36375	0.991	0.293	0	3
Hspb1	0	1.36327	0.921	0.298	0	3
Ecscr	0	1.35587	0.842	0.064	0	3
Cd93	0	1.34864	0.833	0.174	0	3
Cdh5	0	1.32997	0.854	0.056	0	3
Tcf4	0	1.32484	0.893	0.305	0	3
Thbd	0	1.31626	0.736	0.067	0	3
Ly6a	0	1.27623	0.998	0.642	0	3
Adgrf5	0	1.27344	0.838	0.075	0	3
Ehd4	0	1.26173	0.903	0.371	0	3
Esm1	0	1.25559	0.359	0.027	0	3
Klf2	0	1.24874	0.976	0.655	0	3
Vamp5	0	1.22441	0.815	0.157	0	3
Ifitm3	0	1.21548	1	0.771	0	3
Gimap6	0	1.21122	0.905	0.228	0	3
Crip2	0	1.20948	0.902	0.243	0	3
Icam2	0	1.18018	0.823	0.098	0	3
Prkcdbp	0	1.1708	0.851	0.141	0	3
Sgk1	0	1.16888	0.801	0.261	0	3
Grrp1	0	1.1665	0.73	0.037	0	3
Sptbn1	0	1.16343	0.94	0.418	0	3
Kdr	0	1.15187	0.764	0.046	0	3
Col4a1	0	1.14673	0.867	0.212	0	3
Mmrn2	0	1.14313	0.787	0.051	0	3
Rdx	0	1.12402	0.89	0.454	0	3
Plscr2	0	1.1228	0.814	0.255	0	3
Ednrb	0	1.11688	0.656	0.047	0	3
Sox17	0	1.09845	0.499	0.042	0	3
Fam101b	0	1.07582	0.676	0.059	0	3
Cd300lg	0	1.06779	0.61	0.052	0	3
Tie1	0	1.0631	0.746	0.038	0	3
Iigp1	0	1.0605	0.6	0.094	0	3
Tek	0	1.05013	0.725	0.036	0	3
Rasip1	0	1.02564	0.743	0.051	0	3
Ramp3	0	1.0202	0.676	0.087	0	3
Irx3	0	1.00461	0.631	0.041	0	3
Id1	0	1.0027	0.729	0.188	0	3
S100a16	0	0.987479	0.818	0.212	0	3
Col4a2	0	0.981052	0.789	0.161	0	3
Cyyr1	0	0.977169	0.678	0.039	0	3
Tinagl1	0	0.965902	0.728	0.147	0	3
Podxl	0	0.960856	0.805	0.102	0	3
Calcrl	0	0.958878	0.664	0.066	0	3
Sh3bp5	0	0.953464	0.702	0.131	0	3
Slc43a3	0	0.953188	0.629	0.06	0	3
Laptm4a	0	0.950676	0.992	0.766	0	3
Ifi44	0	0.94848	0.595	0.059	0	3
Jam2	0	0.941463	0.576	0.033	0	3
AU021092	0	0.940642	0.681	0.041	0	3
Fkbp1a	0	0.934985	0.934	0.61	0	3
Gas6	0	0.909074	0.721	0.226	0	3
Lims2	0	0.904456	0.657	0.063	0	3
Epas1	0	0.89431	0.75	0.115	0	3
Gimap4	0	0.894208	0.771	0.183	0	3
Rhob	0	0.893383	0.926	0.529	0	3
S1pr1	0	0.892908	0.685	0.087	0	3
Klf7	0	0.892284	0.745	0.234	0	3
Clec14a	0	0.890855	0.622	0.038	0	3
Ebf1	0	0.890412	0.751	0.125	0	3
Cd81	0	0.880626	0.998	0.764	0	3
Myct1	0	0.880276	0.648	0.036	0	3
Selm	0	0.878808	0.799	0.261	0	3
Id3	0	0.878411	0.836	0.346	0	3
Slc6a6	0	0.874539	0.7	0.419	0	3
Bst2	0	0.871687	0.956	0.615	0	3
Serpine2	0	0.87078	0.597	0.094	0	3
Clic4	0	0.855453	0.785	0.333	0	3
Tmem252	0	0.853669	0.478	0.079	0	3
Klf4	0	0.853196	0.699	0.405	0	3
S100a9	0	5.05666	0.909	0.053	0	4
S100a8	0	4.73085	0.905	0.05	0	4
G0s2	0	3.02121	0.819	0.056	0	4
Il1b	0	2.51352	0.975	0.293	0	4
Cxcl2	0	2.46075	0.894	0.222	0	4
Retnlg	0	2.4279	0.34	0.004	0	4
Il1r2	0	2.37781	0.902	0.041	0	4
Ifitm1	0	2.34771	0.62	0.069	0	4
Ccrl2	0	2.31526	0.77	0.245	0	4
Slpi	0	2.10226	0.548	0.03	0	4
Cebpb	0	2.05456	0.993	0.719	0	4
Srgn	0	2.0271	0.994	0.752	0	4
Hdc	0	2.01239	0.829	0.019	0	4
Mmp9	0	1.88238	0.788	0.01	0	4
Msrb1	0	1.85579	0.918	0.407	0	4
Clec4e	0	1.73946	0.715	0.057	0	4
Trem1	0	1.73463	0.8	0.032	0	4
Csf3r	0	1.73418	0.833	0.069	0	4
Mxd1	0	1.6879	0.817	0.171	0	4
Lmnb1	0	1.68	0.868	0.169	0	4
Slc7a11	0	1.66566	0.641	0.043	0	4
Cd14	0	1.60319	0.772	0.352	0	4
Irg1	0	1.60249	0.549	0.008	0	4
Clec4d	0	1.59996	0.698	0.062	0	4
Mcl1	0	1.56222	0.993	0.854	0	4
Hp	0	1.52976	0.616	0.057	0	4
Tyrobp	0	1.52555	0.993	0.618	0	4
Cdk2ap2	0	1.47104	0.787	0.451	0	4
Ccr1	0	1.37501	0.77	0.138	0	4
Gadd45b	0	1.36841	0.894	0.511	0	4
Plek	0	1.36292	0.785	0.258	0	4
Pim1	0	1.35174	0.92	0.483	0	4
Tnfaip2	0	1.32626	0.665	0.202	0	4
Ptgs2	0	1.32263	0.57	0.08	0	4
Il1rn	0	1.30225	0.582	0.072	0	4
Thbs1	0	1.27089	0.561	0.16	0	4
Samsn1	0	1.26819	0.745	0.217	0	4
Gsr	0	1.25982	0.788	0.235	0	4
Ets2	0	1.25343	0.801	0.268	0	4
Cxcr2	0	1.24444	0.585	0.003	0	4
S100a11	0	1.24027	0.993	0.832	0	4
AA467197	0	1.23246	0.564	0.096	0	4
Rnf149	0	1.23097	0.746	0.356	0	4
Hcar2	0	1.21572	0.481	0.039	0	4
Pglyrp1	0	1.20671	0.555	0.086	0	4
Ifitm2	0	1.1893	0.99	0.817	0	4
Tpd52	0	1.16166	0.929	0.535	0	4
Litaf	0	1.14127	0.902	0.523	0	4
2810474O19Rik	0	1.14126	0.702	0.394	0	4
Fxyd5	0	1.13865	0.992	0.754	0	4
Clec4n	0	1.13507	0.536	0.17	0	4
Nlrp3	0	1.1307	0.513	0.094	0	4
Slc16a3	0	1.12023	0.496	0.064	0	4
Fth1	0	1.11308	1	1	0	4
H2-Q10	0	1.10986	0.484	0.027	0	4
Alox5ap	0	1.10476	0.834	0.362	0	4
Grina	0	1.09723	0.678	0.358	0	4
Cwc25	0	1.0956	0.45	0.153	0	4
Lst1	0	1.08579	0.822	0.291	0	4
Nfkbia	0	1.07443	0.967	0.759	0	4
Lrg1	0	1.06134	0.397	0.058	0	4
Snx20	0	1.02462	0.675	0.229	0	4
Stk17b	0	1.0203	0.818	0.43	0	4
Ncf1	0	1.02023	0.638	0.205	0	4
Ndel1	0	1.01934	0.699	0.324	0	4
Vasp	0	1.01065	0.811	0.487	0	4
Arg2	0	1.0104	0.515	0.069	0	4
Cyp4f18	0	1.00876	0.655	0.195	0	4
Btg1	0	1.00721	0.994	0.898	0	4
Ninj1	0	0.993053	0.745	0.409	0	4
Wfdc21	0	0.976912	0.283	0.008	0	4
Stfa2l1	0	0.970363	0.192	0.001	0	4
Bcl2a1b	0	0.963496	0.778	0.45	0	4
Cd300lf	0	0.950261	0.561	0.085	0	4
Igfbp6	0	0.933891	0.389	0.038	0	4
Gm5483	0	0.923193	0.131	0.001	0	4
Cd300ld	0	0.922465	0.551	0.116	0	4
Mcemp1	0	0.911101	0.448	0.072	0	4
Lcp1	0	0.908333	0.937	0.538	0	4
S100a6	0	0.90477	0.97	0.757	0	4
Pilra	0	0.899965	0.571	0.157	0	4
Plaur	0	0.894686	0.481	0.164	0	4
Tgm2	0	0.892566	0.564	0.207	0	4
Basp1	0	0.88218	0.541	0.292	0	4
Cd44	0	0.879036	0.588	0.248	0	4
Marcksl1	0	0.876746	0.541	0.303	0	4
Fosl2	0	0.867055	0.69	0.347	0	4
Bcl2a1a	0	0.860343	0.43	0.151	0	4
Cd33	0	0.853269	0.507	0.092	0	4
Map1lc3b	0	0.833948	0.981	0.84	0	4
Cd9	0	0.824673	0.976	0.627	0	4
Ifrd1	0	0.821961	0.645	0.445	0	4
Csf2rb	0	0.820202	0.555	0.177	0	4
Txn1	0	0.815637	0.993	0.917	0	4
Cytip	0	0.815519	0.706	0.351	0	4
Gmfg	0	0.814664	0.819	0.492	0	4
Tiparp	0	0.805291	0.529	0.244	0	4
Btg2	0	0.802908	0.99	0.817	0	4
Ptafr	0	0.802328	0.478	0.151	0	4
C5ar1	0	0.801495	0.58	0.183	0	4
Kap	0	3.60779	0.593	0.179	0	5
Gpx3	0	3.58001	0.906	0.279	0	5
Aldob	0	3.0226	0.849	0.074	0	5
Slc34a1	0	2.95852	0.759	0.073	0	5
Miox	0	2.7929	0.705	0.048	0	5
Spink1	0	2.62678	0.824	0.062	0	5
Acsm2	0	2.3926	0.74	0.052	0	5
Akr1c21	0	2.39215	0.706	0.039	0	5
Tmem27	0	2.37074	0.761	0.065	0	5
Ass1	0	2.09666	0.773	0.14	0	5
Ndrg1	0	1.96997	0.858	0.266	0	5
Slc4a4	0	1.96884	0.732	0.052	0	5
Ttc36	0	1.89565	0.717	0.066	0	5
Gatm	0	1.87038	0.677	0.224	0	5
Keg1	0	1.80236	0.771	0.025	0	5
Hrsp12	0	1.75779	0.824	0.177	0	5
Pck1	0	1.73117	0.628	0.022	0	5
Fbp1	0	1.7292	0.686	0.022	0	5
Fxyd2	0	1.72462	0.923	0.373	0	5
Lrp2	0	1.69166	0.678	0.031	0	5
Slc27a2	0	1.66329	0.709	0.025	0	5
Ugt2b38	0	1.66077	0.649	0.029	0	5
Sord	0	1.65898	0.753	0.093	0	5
Guca2b	0	1.62345	0.7	0.03	0	5
Dbi	0	1.6141	0.992	0.872	0	5
Spp2	0	1.61025	0.547	0.018	0	5
Chpt1	0	1.60766	0.822	0.253	0	5
Glyat	0	1.57556	0.779	0.024	0	5
mt-Nd4l	0	1.57428	0.89	0.662	0	5
Cyp4b1	0	1.56284	0.592	0.083	0	5
Slc5a2	0	1.5594	0.587	0.019	0	5
Fut9	0	1.55206	0.656	0.038	0	5
mt-Nd2	0	1.54948	0.988	0.997	0	5
Sult1d1	0	1.54725	0.773	0.058	0	5
Acy3	0	1.47705	0.641	0.039	0	5
Cyp2j5	0	1.45159	0.695	0.021	0	5
mt-Nd3	0	1.43002	0.962	0.92	0	5
Slc13a1	0	1.41934	0.661	0.015	0	5
mt-Cytb	0	1.40222	0.993	0.999	0	5
Tcn2	0	1.39149	0.725	0.296	0	5
mt-Nd1	0	1.37712	0.989	0.997	0	5
mt-Nd4	0	1.37176	0.991	0.999	0	5
mt-Nd5	0	1.36026	0.956	0.885	0	5
Pah	0	1.34869	0.618	0.023	0	5
Cyb5a	0	1.31814	0.956	0.666	0	5
Cml1	0	1.28504	0.614	0.04	0	5
Pdzk1	0	1.28342	0.722	0.014	0	5
Gsta2	0	1.28183	0.542	0.015	0	5
Gstm5	0	1.27428	0.71	0.119	0	5
Pdzk1ip1	0	1.27391	0.782	0.166	0	5
Ldhb	0	1.27005	0.931	0.356	0	5
Calml4	0	1.26318	0.743	0.093	0	5
Pecr	0	1.24049	0.668	0.044	0	5
Chchd10	0	1.23635	0.843	0.284	0	5
Gpx1	0	1.21406	0.996	0.911	0	5
Dnase1	0	1.21211	0.433	0.015	0	5
Khk	0	1.19757	0.698	0.128	0	5
Idh1	0	1.19127	0.707	0.149	0	5
Akr1a1	0	1.18175	0.99	0.887	0	5
mt-Co2	0	1.1798	0.995	0.999	0	5
Folr1	0	1.15868	0.689	0.047	0	5
mt-Atp8	0	1.15599	0.595	0.282	0	5
mt-Co3	0	1.15561	0.997	1	0	5
Pter	0	1.14141	0.7	0.03	0	5
Cda	0	1.13441	0.654	0.035	0	5
4931406C07Rik	0	1.12245	0.662	0.11	0	5
mt-Atp6	0	1.12148	0.996	1	0	5
Ttr	0	1.11707	0.203	0.006	0	5
Ggt1	0	1.10499	0.618	0.075	0	5
Cela1	0	1.08744	0.612	0.054	0	5
Abcg2	0	1.08184	0.708	0.129	0	5
Fmo1	0	1.07707	0.653	0.04	0	5
Errfi1	0	1.07456	0.666	0.223	0	5
Car2	0	1.07367	0.75	0.152	0	5
Cpn1	0	1.07237	0.589	0.019	0	5
Selenbp1	0	1.07114	0.691	0.116	0	5
Kcnj15	0	1.06888	0.62	0.015	0	5
Cyp2e1	0	1.06706	0.45	0.017	0	5
Slc22a12	0	1.05542	0.553	0.014	0	5
Ugt2b37	0	1.04341	0.343	0.011	0	5
Igfbp4	0	1.02173	0.76	0.195	0	5
Akr7a5	0	1.01779	0.72	0.188	0	5
Slc22a1	0	1.01693	0.616	0.011	0	5
Slc22a6	0	1.0114	0.417	0.013	0	5
Slc22a18	0	1.00642	0.588	0.033	0	5
Gas2	0	1.00596	0.672	0.024	0	5
Amn	0	1.00479	0.635	0.012	0	5
Cndp2	0	1.0036	0.568	0.27	0	5
Pcbd1	0	0.997414	0.738	0.144	0	5
Mdh1	0	0.995798	0.967	0.695	0	5
Comt	0	0.993763	0.764	0.38	0	5
G6pc	0	0.992037	0.472	0.009	0	5
Pipox	0	0.991739	0.686	0.016	0	5
Oxct1	0	0.988962	0.663	0.318	0	5
Slc5a12	0	0.976628	0.487	0.008	0	5
Prdx5	0	0.975896	0.98	0.886	0	5
Gk	0	0.967839	0.639	0.073	0	5
Scp2	0	0.965225	0.942	0.726	0	5
Bdh2	0	0.963972	0.69	0.035	0	5
Slc22a8	0	0.961696	0.448	0.01	0	5
Clu	0	3.26918	0.965	0.417	0	6
S100g	0	3.16764	0.613	0.158	0	6
Klk1	0	2.78885	0.611	0.22	0	6
Hsd11b2	0	2.53648	0.741	0.048	0	6
Atp6v1g3	0	2.50225	0.414	0.036	0	6
Fxyd4	0	2.49848	0.66	0.058	0	6
Lcn2	0	2.22096	0.681	0.193	0	6
Defb1	0	2.18066	0.861	0.13	0	6
Tmem213	0	2.08481	0.906	0.091	0	6
Tacstd2	0	2.06752	0.847	0.121	0	6
Wfdc2	0	1.99409	0.962	0.224	0	6
Spink8	0	1.98508	0.659	0.023	0	6
Sprr2f	0	1.97592	0.267	0.02	0	6
Krt18	0	1.90016	0.837	0.115	0	6
Plet1	0	1.87375	0.69	0.082	0	6
Atp1b1	0	1.84413	0.979	0.287	0	6
Cdh16	0	1.78557	0.918	0.188	0	6
S100a1	0	1.78345	0.963	0.403	0	6
Pdzk1ip1	0	1.74641	0.91	0.161	0	6
Aqp2	0	1.74133	0.401	0.012	0	6
Ldhb	0	1.69071	0.979	0.355	0	6
Cldn7	0	1.65686	0.875	0.102	0	6
Krt7	0	1.64466	0.886	0.111	0	6
Krt8	0	1.62818	0.867	0.163	0	6
Epcam	0	1.52566	0.908	0.132	0	6
Tmem52b	0	1.50543	0.637	0.036	0	6
Mal	0	1.49056	0.932	0.185	0	6
Nudt4	0	1.4737	0.878	0.309	0	6
Tfcp2l1	0	1.4388	0.832	0.101	0	6
Ly6a	0	1.43267	0.942	0.651	0	6
Calb1	0	1.4125	0.468	0.019	0	6
Clcnkb	0	1.41064	0.737	0.062	0	6
Cdo1	0	1.39517	0.724	0.077	0	6
Cystm1	0	1.36199	0.913	0.239	0	6
Cldn4	0	1.34548	0.72	0.054	0	6
Car2	0	1.34161	0.612	0.162	0	6
Fxyd2	0	1.33501	0.713	0.387	0	6
Tspan1	0	1.33309	0.776	0.053	0	6
Atp1a1	0	1.30858	0.985	0.682	0	6
Cdh1	0	1.26294	0.807	0.083	0	6
Slc12a3	0	1.26013	0.205	0.018	0	6
Cd24a	0	1.25328	0.905	0.337	0	6
Chchd10	0	1.22967	0.93	0.281	0	6
Spint2	0	1.22868	0.913	0.231	0	6
Cldn3	0	1.18563	0.726	0.078	0	6
Ckmt1	0	1.18094	0.739	0.055	0	6
Atp6v1a	0	1.10079	0.752	0.315	0	6
Mgst1	0	1.09372	0.829	0.226	0	6
Chka	0	1.09032	0.694	0.277	0	6
Spp1	0	1.07373	0.983	0.898	0	6
Tspan8	0	1.06554	0.831	0.179	0	6
Scnn1b	0	1.06226	0.645	0.008	0	6
Aqp3	0	1.05338	0.495	0.017	0	6
Rhcg	0	1.04767	0.602	0.01	0	6
Aif1l	0	1.04688	0.811	0.128	0	6
Cldn8	0	1.0457	0.748	0.051	0	6
Elf3	0	1.04553	0.669	0.065	0	6
Sox4	0	1.04436	0.766	0.247	0	6
Mal2	0	1.04308	0.7	0.051	0	6
Tesc	0	1.00943	0.742	0.12	0	6
mt-Cytb	0	0.979434	0.998	0.999	0	6
mt-Co1	0	0.970322	0.997	0.999	0	6
Gstt1	0	0.948757	0.756	0.1	0	6
mt-Nd4	0	0.946213	0.998	0.998	0	6
Atp6v0a4	0	0.939912	0.63	0.069	0	6
Gdf15	0	0.929545	0.337	0.119	0	6
Krt19	0	0.925562	0.476	0.046	0	6
Tmem45b	0	0.920543	0.564	0.009	0	6
Ezr	0	0.914326	0.932	0.483	0	6
mt-Nd1	0	0.9137	0.997	0.997	0	6
Adgrg1	0	0.91367	0.789	0.184	0	6
Pam	0	0.908843	0.443	0.138	0	6
Scd2	0	0.897304	0.709	0.155	0	6
mt-Nd3	0	0.893341	0.987	0.919	0	6
mt-Nd2	0	0.875748	0.996	0.996	0	6
St14	0	0.866408	0.705	0.072	0	6
Pgrmc1	0	0.865307	0.782	0.341	0	6
Ivns1abp	0	0.861153	0.841	0.309	0	6
Pgam2	0	0.860148	0.415	0.014	0	6
Muc1	0	0.858739	0.62	0.069	0	6
Atp6v1e1	0	0.852373	0.881	0.579	0	6
Atp6v1b1	0	0.843822	0.571	0.028	0	6
Cd9	0	0.842366	0.981	0.628	0	6
Npnt	0	0.840862	0.664	0.133	0	6
Efhd1	0	0.839498	0.637	0.085	0	6
mt-Co2	0	0.839092	0.998	0.999	0	6
Mdh1	0	0.837104	0.962	0.697	0	6
Pigr	0	0.831718	0.35	0.037	0	6
Atp6v0d2	0	0.82801	0.337	0.032	0	6
Hoxd8	0	0.821473	0.712	0.095	0	6
Kl	0	0.818154	0.396	0.059	0	6
Csrp2	0	0.80983	0.764	0.239	0	6
Sdc4	0	0.808509	0.931	0.409	0	6
Cox6c	0	0.807533	0.997	0.974	0	6
mt-Co3	0	0.798302	0.998	1	0	6
Ndufa4	0	0.79653	0.993	0.918	0	6
Serpinb9	0	0.793723	0.455	0.171	0	6
Syne2	0	0.790606	0.755	0.217	0	6
Serpinb1a	0	0.78828	0.562	0.099	0	6
Kcnj1	0	0.77884	0.548	0.057	0	6
Ccl17	0	1.95048	0.347	0.01	0	7
Cd209a	0	1.73307	0.566	0.009	0	7
Napsa	0	1.5651	0.909	0.202	0	7
S100a4	0	1.5413	0.964	0.304	0	7
Ifi30	0	1.51862	0.992	0.54	0	7
H2-Ab1	0	1.47286	0.951	0.637	0	7
Mgl2	0	1.43136	0.552	0.131	0	7
Cd74	0	1.39794	0.981	0.747	0	7
Tnip3	0	1.36272	0.691	0.044	0	7
H2-Aa	0	1.36188	0.953	0.611	0	7
Lsp1	0	1.33825	0.973	0.466	0	7
H2-Eb1	0	1.33465	0.947	0.606	0	7
Gm2a	0	1.3037	0.955	0.437	0	7
Crip1	0	1.30245	0.991	0.782	0	7
H2-DMa	0	1.27645	0.958	0.335	0	7
Mmp12	0	1.20849	0.255	0.042	0	7
Ccl6	0	1.18523	0.704	0.273	0	7
Ear2	0	1.18139	0.424	0.033	0	7
AA467197	0	1.18016	0.531	0.101	0	7
H2-DMb1	0	1.17886	0.902	0.307	0	7
Cst3	0	1.14512	1	0.954	0	7
Ccl9	0	1.14421	0.696	0.217	0	7
Bcl2a1d	0	1.1185	0.842	0.259	0	7
Clec10a	0	1.10227	0.551	0.079	0	7
Cfp	0	1.09922	0.868	0.211	0	7
H2-DMb2	0	1.09319	0.611	0.06	0	7
Il1b	0	1.07618	0.722	0.311	0	7
Syngr2	0	1.07432	0.903	0.374	0	7
Plbd1	0	1.06167	0.924	0.246	0	7
Cd83	0	1.03768	0.771	0.214	0	7
Etv3	0	0.992812	0.671	0.154	0	7
Rel	0	0.965294	0.772	0.24	0	7
Traf1	0	0.948507	0.715	0.175	0	7
Klrd1	0	0.934676	0.583	0.091	0	7
Ccr7	0	0.906057	0.243	0.04	0	7
Ckb	0	0.893594	0.814	0.419	0	7
Tnfsf9	0	0.872611	0.488	0.062	0	7
Olfm1	0	0.868253	0.747	0.131	0	7
Lgals3	0	0.865546	0.971	0.672	0	7
Ccl22	0	0.841893	0.214	0.005	0	7
Alox5ap	0	0.8408	0.923	0.36	0	7
Tmsb4x	0	0.816621	0.999	0.969	0	7
Basp1	0	0.80356	0.757	0.282	0	7
H2afy	0	0.800696	0.949	0.753	0	7
Itgax	0	0.794678	0.68	0.094	0	7
Bcl2a1b	0	0.789627	0.788	0.452	0	7
Actg1	0	0.789387	1	0.995	0	7
Atox1	0	0.787934	0.993	0.911	0	7
Actb	0	0.782099	1	0.999	0	7
H2afz	0	0.775115	0.996	0.944	0	7
Tbc1d4	0	0.764786	0.325	0.1	0	7
Vim	0	0.758213	0.985	0.755	0	7
H2-Oa	0	0.750163	0.494	0.045	0	7
Wfdc17	0	0.740617	0.907	0.344	0	7
Spi1	0	0.740403	0.964	0.332	0	7
Ccr2	0	0.707424	0.703	0.265	0	7
Bhlhe40	0	0.694244	0.776	0.353	0	7
Clec4b1	0	0.693542	0.549	0.126	0	7
Cbfa2t3	0	0.685112	0.704	0.146	0	7
Nr4a3	0	0.674765	0.482	0.132	0	7
Mdh2	0	0.673218	0.9	0.712	0	7
Ifitm1	0	0.663915	0.351	0.088	0	7
Bcl2a1a	0	0.66144	0.501	0.149	0	7
Pmaip1	0	0.65306	0.579	0.144	0	7
Pitpna	0	0.652952	0.924	0.606	0	7
Ms4a4c	0	0.649079	0.567	0.178	0	7
Cytip	0	0.64548	0.833	0.346	0	7
Pim1	0	0.64295	0.893	0.488	0	7
Ccdc109b	0	0.642756	0.679	0.18	0	7
Ctsz	0	0.641687	0.991	0.722	0	7
Cd52	0	0.638964	0.996	0.711	0	7
Itgb7	0	0.630074	0.627	0.158	0	7
Ifitm3	0	0.628676	0.969	0.777	0	7
Ms4a6c	0	0.626415	0.83	0.303	0	7
Fam49b	0	0.614805	0.915	0.48	0	7
Irf5	0	0.609331	0.757	0.196	0	7
Coro1a	0	0.608059	0.989	0.656	0	7
Sh3bgrl3	0	0.607532	0.999	0.924	0	7
Ctsh	0	0.600162	0.989	0.654	0	7
Nfkb1	0	0.598197	0.754	0.335	0	7
Ccdc88a	0	0.596292	0.655	0.203	0	7
Sec61b	0	0.595138	0.986	0.891	0	7
Gda	0	0.592199	0.513	0.143	0	7
Rps27a	0	0.591942	1	0.999	0	7
Rpsa	0	0.591248	1	0.998	0	7
Nfkbia	0	0.590283	0.854	0.766	0	7
Gpx1	0	0.589852	0.996	0.912	0	7
Fxyd5	0	0.588512	0.968	0.757	0	7
Naaa	0	0.583856	0.609	0.16	0	7
S100a6	0	0.581918	0.979	0.758	0	7
Prcp	0	0.579173	0.733	0.223	0	7
Kdm6b	0	0.576991	0.698	0.332	0	7
Rps11	0	0.573748	1	0.999	0	7
Zyx	0	0.573021	0.786	0.34	0	7
Plek	0	0.571446	0.776	0.262	0	7
Sdf2l1	0	0.571119	0.686	0.254	0	7
Cotl1	0	0.56769	0.958	0.677	0	7
Mcemp1	0	0.563849	0.529	0.07	0	7
Tkt	0	0.562226	0.935	0.659	0	7
Laptm5	0	0.555047	0.99	0.63	0	7
Gzma	0	3.33276	0.711	0.022	0	8
Xcl1	0	2.23253	0.821	0.045	0	8
Ccl5	0	2.17746	0.983	0.178	0	8
AW112010	0	2.145	0.995	0.397	0	8
Nkg7	0	2.0672	0.991	0.108	0	8
Klre1	0	1.67012	0.841	0.014	0	8
Klrk1	0	1.5276	0.871	0.07	0	8
Klrd1	0	1.51578	0.885	0.082	0	8
Ms4a4b	0	1.45568	0.947	0.14	0	8
Ctsw	0	1.36736	0.902	0.089	0	8
Klra4	0	1.33738	0.33	0.001	0	8
Ncr1	0	1.25993	0.674	0.003	0	8
Klrb1c	0	1.21182	0.721	0.005	0	8
Gzmb	0	1.20206	0.496	0.025	0	8
Cd7	0	1.17086	0.639	0.04	0	8
Ptprcap	0	1.1506	0.893	0.154	0	8
Txk	0	1.12689	0.737	0.046	0	8
Klra7	0	1.12462	0.434	0.003	0	8
Klra8	0	1.12191	0.381	0.001	0	8
Vps37b	0	1.11454	0.771	0.269	0	8
Irf8	0	1.10049	0.672	0.278	0	8
Klra9	0	1.06033	0.407	0.003	0	8
Ugcg	0	1.04784	0.744	0.181	0	8
Ptprc	0	1.04455	0.976	0.552	0	8
Dusp2	0	1.04408	0.815	0.257	0	8
Il2rb	0	1.01385	0.717	0.049	0	8
Ccl4	0	1.01132	0.691	0.349	0	8
Serpinb6b	0	1.00988	0.677	0.145	0	8
Sh2d2a	0	0.976442	0.712	0.09	0	8
Ctla2a	0	0.975209	0.814	0.207	0	8
Klrc1	0	0.969398	0.487	0.024	0	8
Hcst	0	0.963745	0.876	0.23	0	8
Tmsb10	0	0.958314	1	0.906	0	8
Trbc1	0	0.95789	0.731	0.082	0	8
2025-09-01	0	0.927114	0.795	0.148	0	8
Serpinb9	0	0.902162	0.65	0.165	0	8
Zfp36l2	0	0.897001	0.922	0.623	0	8
Nr4a2	0	0.8963	0.637	0.215	0	8
Klrc2	0	0.880768	0.579	0.014	0	8
Shisa5	0	0.878782	0.968	0.713	0	8
Bcl2	0	0.868235	0.676	0.18	0	8
Ifng	0	0.835144	0.439	0.046	0	8
H2-Q7	0	0.826712	0.943	0.446	0	8
Ifngr1	0	0.826153	0.905	0.623	0	8
Cd2	0	0.798498	0.706	0.116	0	8
Gimap4	0	0.782887	0.787	0.198	0	8
Selplg	0	0.781418	0.86	0.372	0	8
Ptpn22	0	0.764148	0.708	0.166	0	8
Gimap6	0	0.758095	0.833	0.251	0	8
Jak1	0	0.750731	0.849	0.57	0	8
Rac2	0	0.747836	0.961	0.569	0	8
Skap1	0	0.745332	0.67	0.106	0	8
Klra1	0	0.719283	0.206	0.002	0	8
Satb1	0	0.687658	0.545	0.07	0	8
Gimap3	0	0.668393	0.607	0.114	0	8
Klri2	0	0.666301	0.377	0.005	0	8
Dusp5	0	0.664799	0.63	0.224	0	8
Klra3	0	0.663298	0.253	0.005	0	8
Lck	0	0.662873	0.651	0.107	0	8
Gimap5	0	0.653499	0.68	0.166	0	8
Stat4	0	0.650737	0.559	0.097	0	8
Sub1	0	0.64898	0.987	0.885	0	8
Serpina3g	0	0.644502	0.456	0.093	0	8
Id2	0	0.643542	0.891	0.641	0	8
Eomes	0	0.642429	0.411	0.018	0	8
Vgll4	0	0.635305	0.63	0.318	0	8
Ptpn18	0	0.634624	0.961	0.641	0	8
H2-K1	0	0.634407	1	0.956	0	8
Pdcd4	0	0.632542	0.697	0.321	0	8
Spry2	0	0.631002	0.428	0.053	0	8
Pfn1	0	0.627727	1	0.975	0	8
Gimap1	0	0.627199	0.712	0.209	0	8
Rps15a	0	0.624171	1	0.998	0	8
Sh2d1a	0	0.622836	0.478	0.051	0	8
Dok2	0	0.6219	0.583	0.142	0	8
Gem	0	0.613906	0.487	0.138	0	8
Cd52	0	0.599725	1	0.713	0	8
Rps24	0	0.593265	1	0.999	0	8
Ctla2b	0	0.59247	0.498	0.102	0	8
Klrb1a	0	0.585327	0.347	0.004	0	8
Arhgdib	0	0.578855	0.971	0.672	0	8
Rpl13a	0	0.572588	1	0.998	0	8
Klrb1f	0	0.57228	0.394	0.008	0	8
Epsti1	0	0.567177	0.727	0.345	0	8
Cst7	0	0.562223	0.453	0.049	0	8
Cd160	0	0.557392	0.383	0.022	0	8
Pik3r1	0	0.557212	0.611	0.311	0	8
Ltb	0	0.55341	0.528	0.191	0	8
Hmgb2	0	0.553331	0.805	0.584	0	8
H2-Q6	0	0.552764	0.748	0.276	0	8
Prf1	0	0.546502	0.335	0.007	0	8
Rpl12	0	0.545204	1	0.994	0	8
Gimap9	0	0.540264	0.512	0.127	0	8
Neurl3	0	0.53824	0.636	0.346	0	8
Rps7	0	0.536986	1	0.997	0	8
Trbc2	0	0.534175	0.486	0.145	0	8
Fasl	0	0.532318	0.416	0.037	0	8
Il2rg	0	0.530216	0.6	0.218	0	8
Rps18	0	0.528475	1	0.998	0	8
Rpl27	0	0.524657	0.999	0.975	0	8
Acta2	0	3.98605	0.952	0.132	0	9
Myl9	0	3.37298	0.961	0.074	0	9
Rgs5	0	3.35767	0.992	0.036	0	9
Tpm2	0	3.31428	0.956	0.086	0	9
Tagln	0	3.12401	0.962	0.123	0	9
Ren1	0	2.785	0.252	0.022	0	9
Sparcl1	0	2.64824	0.968	0.082	0	9
Myh11	0	2.49593	0.913	0.016	0	9
Mustn1	0	2.46931	0.892	0.028	0	9
Gm13889	0	2.38142	0.945	0.056	0	9
Tpm1	0	2.28008	0.97	0.302	0	9
Mylk	0	2.2698	0.947	0.139	0	9
Cald1	0	2.16962	0.982	0.211	0	9
Pcp4l1	0	2.1099	0.937	0.044	0	9
Sncg	0	2.06884	0.781	0.07	0	9
Rasl11a	0	1.71606	0.816	0.131	0	9
Id3	0	1.69274	0.966	0.36	0	9
Fxyd1	0	1.66764	0.896	0.035	0	9
Dstn	0	1.64817	0.963	0.592	0	9
Pln	0	1.61051	0.669	0.006	0	9
Crip1	0	1.59961	0.998	0.786	0	9
Gng11	0	1.59142	0.906	0.169	0	9
Rergl	0	1.5654	0.684	0.004	0	9
Akr1b7	0	1.56435	0.658	0.007	0	9
Ndufa4l2	0	1.5596	0.703	0.02	0	9
Tinagl1	0	1.48631	0.933	0.161	0	9
Wtip	0	1.46412	0.872	0.12	0	9
Mfge8	0	1.43568	0.912	0.233	0	9
Flna	0	1.42816	0.895	0.361	0	9
Ptp4a3	0	1.4125	0.84	0.193	0	9
Zfhx3	0	1.37887	0.91	0.265	0	9
Map3k7cl	0	1.35833	0.804	0.013	0	9
Notch3	0	1.35201	0.838	0.017	0	9
Myl6	0	1.34951	1	0.993	0	9
Rarres2	0	1.3447	0.853	0.059	0	9
Igfbp7	0	1.33998	1	0.611	0	9
Hspb1	0	1.32775	0.923	0.321	0	9
Lmod1	0	1.31829	0.784	0.01	0	9
Ppp1r14a	0	1.29927	0.711	0.03	0	9
Serpine2	0	1.28748	0.869	0.103	0	9
Serping1	0	1.28626	0.798	0.047	0	9
Nrip2	0	1.28237	0.779	0.018	0	9
Prkcdbp	0	1.27977	0.849	0.168	0	9
Mef2c	0	1.27761	0.927	0.335	0	9
Ebf1	0	1.25569	0.929	0.142	0	9
Des	0	1.24582	0.709	0.042	0	9
Ptrf	0	1.24269	0.857	0.131	0	9
Sorbs2	0	1.23424	0.646	0.108	0	9
Filip1l	0	1.2302	0.811	0.185	0	9
Gm12840	0	1.21253	0.47	0.1	0	9
Cox4i2	0	1.19973	0.741	0.008	0	9
Csrp1	0	1.18586	0.779	0.292	0	9
Rrad	0	1.18533	0.599	0.194	0	9
Nr2f2	0	1.18509	0.853	0.172	0	9
Rbpms	0	1.17426	0.895	0.253	0	9
Id1	0	1.17341	0.836	0.205	0	9
Bgn	0	1.1578	0.846	0.118	0	9
Uba2	0	1.15735	0.861	0.274	0	9
Actn1	0	1.15623	0.841	0.175	0	9
Cnn1	0	1.14975	0.433	0.006	0	9
Map1lc3a	0	1.11738	0.876	0.331	0	9
Pde3a	0	1.11078	0.791	0.043	0	9
Lbh	0	1.10553	0.816	0.185	0	9
Slc25a4	0	1.1018	0.983	0.725	0	9
Bcam	0	1.08139	0.89	0.234	0	9
Lpp	0	1.06434	0.822	0.249	0	9
Ppp1r12a	0	1.0522	0.803	0.25	0	9
Cpe	0	1.05131	0.783	0.073	0	9
Cyr61	0	1.04762	0.546	0.155	0	9
Rras	0	1.0464	0.843	0.303	0	9
Gpc6	0	1.03659	0.753	0.023	0	9
Stbd1	0	1.01734	0.661	0.037	0	9
Nexn	0	1.01629	0.665	0.033	0	9
Pdgfa	0	1.01244	0.806	0.188	0	9
Zak	0	1.00932	0.754	0.063	0	9
Tm4sf1	0	1.00106	0.935	0.222	0	9
Olfr558	0	1.00049	0.684	0.003	0	9
Ndrg2	0	0.996792	0.756	0.055	0	9
Mgst3	0	0.992797	0.775	0.252	0	9
Serpini1	0	0.983177	0.711	0.028	0	9
Col18a1	0	0.98155	0.827	0.208	0	9
Rasd1	0	0.967539	0.443	0.08	0	9
Atp1b2	0	0.965509	0.732	0.023	0	9
Lhfp	0	0.964736	0.762	0.058	0	9
Ltbp1	0	0.959977	0.697	0.044	0	9
Gm13861	0	0.9518	0.605	0.003	0	9
Gja4	0	0.944852	0.649	0.049	0	9
Gucy1b3	0	0.940402	0.684	0.02	0	9
Selm	0	0.936514	0.849	0.279	0	9
Rcan2	0	0.933956	0.691	0.047	0	9
Palld	0	0.93283	0.706	0.085	0	9
Hes1	0	0.928665	0.684	0.239	0	9
Rock1	0	0.928596	0.866	0.468	0	9
Gucy1a3	0	0.928093	0.706	0.032	0	9
Calm2	0	0.919338	0.998	0.901	0	9
Pdgfrb	0	0.917959	0.648	0.037	0	9
Egr1	0	0.916157	0.786	0.491	0	9
Lgals1	0	0.912977	0.979	0.709	0	9
Hspb2	0	0.908946	0.664	0.03	0	9
Fry	0	0.900884	0.691	0.094	0	9
Plac8	0	2.72949	0.988	0.311	0	10
Chil3	0	2.4168	0.675	0.044	0	10
Lyz2	0	1.82912	1	0.717	0	10
S100a4	0	1.80485	0.991	0.318	0	10
Hp	0	1.75536	0.906	0.063	0	10
Thbs1	0	1.53423	0.73	0.165	0	10
Alox5ap	0	1.45129	0.995	0.37	0	10
Ifitm3	0	1.44145	1	0.78	0	10
Ms4a6c	0	1.4369	0.985	0.309	0	10
Ly6c2	0	1.42739	0.776	0.092	0	10
Ifitm6	0	1.42649	0.897	0.051	0	10
Msrb1	0	1.39541	0.993	0.419	0	10
Ms4a4c	0	1.39457	0.904	0.176	0	10
Lgals3	0	1.29081	0.998	0.678	0	10
Cebpb	0	1.28349	0.998	0.727	0	10
Ccl6	0	1.27387	0.975	0.274	0	10
Napsa	0	1.25878	0.976	0.215	0	10
Cybb	0	1.25684	0.975	0.283	0	10
Gsr	0	1.25463	0.925	0.246	0	10
Samhd1	0	1.24132	0.966	0.382	0	10
Tgfbi	0	1.22932	0.948	0.271	0	10
Gda	0	1.18852	0.878	0.139	0	10
Tyrobp	0	1.1698	1	0.628	0	10
Sirpb1c	0	1.15241	0.861	0.107	0	10
Ccl9	0	1.1516	0.924	0.22	0	10
Coro1a	0	1.14844	1	0.663	0	10
Vim	0	1.14107	0.989	0.76	0	10
Wfdc17	0	1.14023	0.939	0.355	0	10
Cytip	0	1.13792	0.942	0.353	0	10
Gngt2	0	1.1308	0.927	0.372	0	10
Smpdl3a	0	1.12608	0.955	0.475	0	10
Cd44	0	1.0989	0.907	0.247	0	10
Ifitm2	0	1.07506	1	0.821	0	10
Cd14	0	1.06646	0.856	0.361	0	10
Crip1	0	1.0463	0.991	0.787	0	10
Fn1	0	1.04478	0.713	0.121	0	10
Ifi27l2a	0	1.03276	0.895	0.587	0	10
Ncf2	0	1.01645	0.959	0.283	0	10
Emilin2	0	1.01182	0.844	0.091	0	10
Clec4a3	0	0.991002	0.913	0.2	0	10
F13a1	0	0.974776	0.639	0.044	0	10
Ccr2	0	0.972497	0.879	0.269	0	10
Fcer1g	0	0.967156	1	0.627	0	10
Rnf149	0	0.966681	0.89	0.363	0	10
Lst1	0	0.960363	0.972	0.301	0	10
Tpd52	0	0.959188	0.976	0.544	0	10
Adgre5	0	0.956631	0.867	0.261	0	10
Ptpn1	0	0.94922	0.939	0.449	0	10
Plaur	0	0.943101	0.811	0.162	0	10
S100a6	0	0.940287	0.995	0.762	0	10
Lsp1	0	0.925059	0.989	0.477	0	10
Cd300a	0	0.924908	0.9	0.224	0	10
Taldo1	0	0.913351	0.996	0.842	0	10
Mgst1	0	0.902146	0.795	0.241	0	10
Fxyd5	0	0.899678	0.998	0.76	0	10
Lyn	0	0.884236	0.93	0.323	0	10
Ms4a6b	0	0.881049	0.92	0.347	0	10
Npc2	0	0.871953	0.996	0.848	0	10
Mafb	0	0.870608	0.829	0.339	0	10
Vcan	0	0.863649	0.483	0.019	0	10
Ifi30	0	0.859112	0.958	0.551	0	10
Spi1	0	0.850811	0.97	0.346	0	10
Actg1	0	0.842374	1	0.995	0	10
Ms4a6d	0	0.836303	0.777	0.228	0	10
Pirb	0	0.835383	0.846	0.204	0	10
Gpx1	0	0.833271	0.999	0.913	0	10
Fam49b	0	0.831392	0.975	0.487	0	10
Emb	0	0.83027	0.897	0.32	0	10
Nfil3	0	0.827877	0.79	0.192	0	10
Psap	0	0.826424	1	0.917	0	10
Plbd1	0	0.817845	0.93	0.26	0	10
Emp3	0	0.816451	0.984	0.693	0	10
Arhgdib	0	0.815629	0.994	0.675	0	10
Tmsb10	0	0.810505	1	0.907	0	10
Ctss	0	0.808268	1	0.605	0	10
F10	0	0.800594	0.601	0.024	0	10
Ifi204	0	0.795173	0.774	0.195	0	10
Ncf4	0	0.785462	0.859	0.27	0	10
Gm2a	0	0.784993	0.965	0.448	0	10
H3f3a	0	0.782525	1	0.996	0	10
Pld4	0	0.776846	0.945	0.28	0	10
Mcemp1	0	0.763638	0.721	0.074	0	10
Arpc1b	0	0.760353	1	0.915	0	10
Slfn2	0	0.759433	0.931	0.471	0	10
Igsf6	0	0.754248	0.806	0.179	0	10
Sat1	0	0.75382	0.988	0.82	0	10
Itgb2	0	0.752146	0.896	0.312	0	10
Tgfb1	0	0.742298	0.892	0.402	0	10
Cyba	0	0.737567	1	0.912	0	10
Clec4e	0	0.7355	0.671	0.077	0	10
Rap1b	0	0.735433	0.98	0.774	0	10
Clec4a1	0	0.731745	0.838	0.166	0	10
Klra2	0	0.728465	0.685	0.079	0	10
Osm	0	0.724399	0.554	0.113	0	10
Metrnl	0	0.717947	0.833	0.283	0	10
Srgn	0	0.712938	0.998	0.759	0	10
Cyp4f18	0	0.703542	0.793	0.204	0	10
Pla2g7	0	0.703006	0.711	0.232	0	10
Anxa2	0	0.699574	0.969	0.706	0	10
Plin2	0	0.697314	0.916	0.427	0	10
Igkc	0	2.7063	0.959	0.08	0	11
Cd79a	0	2.69871	0.992	0.006	0	11
Ly6d	0	2.27526	0.905	0.013	0	11
Ighm	0	2.05606	0.966	0.265	0	11
Cd79b	0	1.84992	0.874	0.083	0	11
Ebf1	0	1.73202	0.957	0.145	0	11
Iglc2	0	1.70859	0.668	0.004	0	11
Fcmr	0	1.54474	0.78	0.003	0	11
Ighd	0	1.4382	0.748	0.005	0	11
Ms4a1	0	1.42146	0.729	0.003	0	11
Iglc1	0	1.38061	0.317	0.006	0	11
Ccr7	0	1.29304	0.67	0.031	0	11
H2-DMb2	0	1.24088	0.791	0.067	0	11
Mef2c	0	1.21977	0.861	0.34	0	11
Iglc3	0	1.14792	0.538	0.005	0	11
H2-Ob	0	1.07601	0.665	0.037	0	11
Satb1	0	1.06353	0.622	0.074	0	11
Bank1	0	1.03886	0.624	0.031	0	11
Cd37	0	1.02099	0.741	0.193	0	11
Scd1	0	1.01451	0.562	0.028	0	11
Gm8369	0	1.00543	0.594	0.066	0	11
Vpreb3	0	0.977758	0.452	0.002	0	11
Rps27	0	0.95917	1	0.997	0	11
Foxp1	0	0.951245	0.782	0.375	0	11
Mzb1	0	0.919606	0.535	0.005	0	11
Rel	0	0.887416	0.651	0.256	0	11
Stk17b	0	0.879076	0.842	0.441	0	11
Cd55	0	0.854524	0.539	0.04	0	11
Ralgps2	0	0.84651	0.535	0.059	0	11
Fcer2a	0	0.842974	0.469	0.002	0	11
Gm43603	0	0.806376	0.456	0.01	0	11
Tsc22d3	0	0.805436	0.691	0.413	0	11
Rpl12	0	0.79184	1	0.994	0	11
Cd83	0	0.788362	0.686	0.23	0	11
Fcrla	0	0.785992	0.46	0.007	0	11
H2-Oa	0	0.779103	0.518	0.054	0	11
Ets1	0	0.77894	0.721	0.272	0	11
Rps24	0	0.774527	1	0.999	0	11
Serp1	0	0.765466	0.826	0.566	0	11
Rpl18a	0	0.713913	1	0.998	0	11
Shisa5	0	0.70899	0.95	0.717	0	11
Pax5	0	0.703536	0.418	0.001	0	11
Cd69	0	0.700512	0.475	0.15	0	11
Ptprcap	0	0.700485	0.678	0.171	0	11
Siglecg	0	0.695137	0.419	0.028	0	11
Rps19	0	0.692456	1	0.998	0	11
Rps20	0	0.691274	1	0.999	0	11
Pou2af1	0	0.685289	0.388	0.002	0	11
H3f3a	0	0.680599	1	0.996	0	11
Stap1	0	0.665715	0.531	0.189	0	11
Dusp2	0	0.659762	0.67	0.27	0	11
Tnfrsf13c	0	0.644214	0.364	0.007	0	11
Cd74	0	0.638541	1	0.752	0	11
Rpl13a	0	0.637208	1	0.998	0	11
Fau	0	0.619293	1	0.999	0	11
Hvcn1	0	0.611931	0.401	0.074	0	11
Rps15a	0	0.609466	1	0.998	0	11
Cytip	0	0.606627	0.7	0.362	0	11
Fam107b	0	0.599725	0.557	0.279	0	11
Btg1	0	0.59112	0.999	0.901	0	11
Rps7	0	0.589013	1	0.997	0	11
Ltb	0	0.583078	0.619	0.193	0	11
Cd19	0	0.58221	0.362	0.001	0	11
Rps13	0	0.570118	1	0.998	0	11
Rpl17	0	0.568066	1	0.999	0	11
Jund	0	0.565975	0.998	0.933	0	11
Rps15	0	0.557531	1	0.997	0	11
Rpl8	0	0.550835	1	0.998	0	11
Napsa	0	0.549195	0.693	0.225	0	11
Cd2	0	0.548877	0.479	0.131	0	11
Bach2	0	0.546547	0.333	0.055	0	11
Rpl21	0	0.543706	1	0.999	0	11
Sell	0	0.534515	0.396	0.072	0	11
Rps21	0	0.526622	1	0.999	0	11
Rpl13	0	0.524665	1	1	0	11
Rps16	0	0.52052	1	0.999	0	11
Uba52	0	0.518377	0.981	0.859	0	11
Rps5	0	0.513121	1	0.997	0	11
Rpl30	0	0.50396	1	0.999	0	11
Rps3a1	0	0.503689	1	0.999	0	11
Rps10	0	0.498178	1	0.999	0	11
Rpl34	0	0.495373	1	0.996	0	11
Rps26	0	0.488912	1	0.993	0	11
Rpl35	0	0.487794	1	0.993	0	11
Fam65b	0	0.478438	0.337	0.064	0	11
Rpl27a	0	0.474394	1	0.999	0	11
P2ry10	0	0.472517	0.325	0.079	0	11
Rps18	0	0.472172	1	0.998	0	11
Rpl39	0	0.46495	1	0.998	0	11
Rps25	0	0.453054	1	0.995	0	11
Rpl36a	0	0.452687	1	0.986	0	11
Rpsa	0	0.447114	1	0.998	0	11
Rpl5	0	0.444571	1	0.992	0	11
Pgap1	0	0.443897	0.293	0.073	0	11
Rps3	0	0.43761	1	0.998	0	11
Rpl19	0	0.434893	1	0.999	0	11
Rpl4	0	0.434037	1	0.974	0	11
Rplp2	0	0.433958	1	0.997	0	11
Rpl26	0	0.431758	1	0.999	0	11
Rpl9	0	0.428223	1	0.998	0	11
Fabp5	0	3.16903	0.856	0.225	0	12
Gpnmb	0	2.84807	0.777	0.036	0	12
Ctsd	0	2.80802	0.984	0.871	0	12
Apoe	0	2.3435	0.987	0.848	0	12
Ctsb	0	2.24886	0.984	0.871	0	12
Lyz2	0	2.10311	0.97	0.719	0	12
Trem2	0	2.08639	0.911	0.199	0	12
Syngr1	0	1.85588	0.804	0.049	0	12
Ftl1	0	1.784	1	0.999	0	12
Lgals3	0	1.71843	0.954	0.68	0	12
Hexb	0	1.64157	0.925	0.444	0	12
Psap	0	1.63139	0.992	0.917	0	12
Cd68	0	1.58442	0.909	0.303	0	12
Ctss	0	1.53502	0.954	0.608	0	12
Plin2	0	1.52343	0.92	0.428	0	12
Ctsz	0	1.49433	0.97	0.729	0	12
Lgmn	0	1.45553	0.98	0.568	0	12
Ms4a7	0	1.44909	0.852	0.189	0	12
Grn	0	1.39977	0.945	0.583	0	12
Cd63	0	1.35776	0.968	0.704	0	12
Hexa	0	1.35521	0.929	0.468	0	12
Creg1	0	1.35519	0.903	0.372	0	12
C1qc	0	1.27921	0.864	0.355	0	12
C1qb	0	1.25463	0.897	0.494	0	12
Fth1	0	1.23938	1	1	0	12
Timp2	0	1.22943	0.851	0.346	0	12
Wfdc17	0	1.22568	0.877	0.359	0	12
Acp5	0	1.19985	0.692	0.173	0	12
Pld3	0	1.1993	0.825	0.218	0	12
Ctsa	0	1.16744	0.954	0.496	0	12
C1qa	0	1.15876	0.856	0.454	0	12
Cstb	0	1.15798	0.922	0.657	0	12
Lamp1	0	1.08664	0.991	0.905	0	12
Mpeg1	0	1.07593	0.898	0.28	0	12
Tyrobp	0	1.06091	0.959	0.631	0	12
Cyba	0	1.05395	0.992	0.913	0	12
Spp1	0	1.04718	0.966	0.901	0	12
Npc2	0	1.00408	0.97	0.849	0	12
Capg	0	0.997565	0.838	0.41	0	12
Lgals1	0	0.989322	0.932	0.712	0	12
Igf1	0	0.98803	0.631	0.126	0	12
Pf4	0	0.980841	0.529	0.161	0	12
Fcer1g	0	0.96889	0.96	0.63	0	12
Trf	0	0.962489	0.766	0.265	0	12
Ms4a6d	0	0.960536	0.86	0.227	0	12
Lipa	0	0.959915	0.841	0.262	0	12
Gusb	0	0.95706	0.851	0.288	0	12
Ctsh	0	0.939844	0.961	0.663	0	12
Pla2g7	0	0.936916	0.806	0.231	0	12
Fcrls	0	0.935234	0.601	0.127	0	12
Sepp1	0	0.934413	0.899	0.646	0	12
Aprt	0	0.918017	0.89	0.526	0	12
Tmem86a	0	0.902333	0.772	0.151	0	12
Ctsl	0	0.901299	0.971	0.745	0	12
Abca1	0	0.896319	0.77	0.193	0	12
Arg1	0	0.89328	0.244	0.016	0	12
Hmox1	0	0.889623	0.704	0.192	0	12
Lpl	0	0.888818	0.631	0.242	0	12
Mafb	0	0.875681	0.865	0.339	0	12
AF251705	0	0.868159	0.893	0.304	0	12
Itgb5	0	0.86002	0.85	0.278	0	12
Tgfbi	0	0.857226	0.739	0.28	0	12
Gngt2	0	0.847463	0.87	0.375	0	12
Lrp1	0	0.832424	0.792	0.178	0	12
Thbs1	0	0.820618	0.499	0.174	0	12
Cotl1	0	0.81557	0.953	0.684	0	12
Msrb1	0	0.814088	0.894	0.424	0	12
Fcgr3	0	0.801503	0.883	0.309	0	12
C3ar1	0	0.79498	0.805	0.173	0	12
Rgs1	0	0.780684	0.737	0.36	0	12
Hebp1	0	0.766807	0.707	0.17	0	12
Sgk1	0	0.757587	0.76	0.286	0	12
Prdx1	0	0.755855	0.989	0.963	0	12
Basp1	0	0.750834	0.814	0.292	0	12
Stab1	0	0.749723	0.698	0.174	0	12
Ifi30	0	0.745334	0.903	0.554	0	12
Sdcbp	0	0.742117	0.941	0.749	0	12
Rnase4	0	0.733836	0.669	0.172	0	12
Cd84	0	0.715457	0.793	0.202	0	12
Tmem37	0	0.714746	0.728	0.197	0	12
Bcl2a1b	0	0.706601	0.878	0.457	0	12
Aif1	0	0.701437	0.831	0.271	0	12
Abhd12	0	0.696837	0.823	0.25	0	12
Arl11	0	0.683328	0.693	0.112	0	12
Rnh1	0	0.678563	0.836	0.545	0	12
Atp6v0d2	0	0.673573	0.347	0.04	0	12
Ninj1	0	0.670395	0.827	0.417	0	12
Akr1a1	0	0.666778	0.992	0.89	0	12
Rgs10	0	0.659843	0.887	0.374	0	12
Vat1	0	0.657492	0.646	0.164	0	12
Serpinb6a	0	0.652068	0.652	0.334	0	12
Bst2	0	0.652002	0.884	0.632	0	12
Olfml3	0	0.651202	0.574	0.067	0	12
Scarb2	0	0.640778	0.742	0.267	0	12
Sirpa	0	0.640027	0.821	0.275	0	12
Abcg1	0	0.630496	0.67	0.162	0	12
Blvrb	0	0.621613	0.777	0.304	0	12
Man2b1	0	0.621054	0.798	0.337	0	12
Cd300a	0	0.616632	0.735	0.231	0	12
Soat1	0	0.615845	0.701	0.172	0	12
Tagln	0	2.53209	0.834	0.134	0	13
Igfbp7	0	2.11555	1	0.615	0	13
Col4a1	0	1.85386	0.929	0.241	0	13
Akap12	0	1.80693	0.862	0.095	0	13
Igfbp2	0	1.76802	0.416	0.009	0	13
Tsc22d1	0	1.7114	0.99	0.547	0	13
Ctsl	0	1.7073	0.992	0.745	0	13
Cp	0	1.70491	0.87	0.091	0	13
Map1b	0	1.69737	0.826	0.087	0	13
Ctgf	0	1.66247	0.724	0.104	0	13
Cryab	0	1.6474	0.923	0.23	0	13
Ncam1	0	1.58632	0.856	0.054	0	13
Rbp1	0	1.5216	0.851	0.121	0	13
Col4a2	0	1.47501	0.907	0.187	0	13
Cpe	0	1.42659	0.912	0.076	0	13
Dag1	0	1.39891	0.893	0.229	0	13
Nupr1	0	1.39846	0.856	0.24	0	13
Vim	0	1.39327	0.993	0.761	0	13
Adamts1	0	1.36946	0.811	0.197	0	13
Slc6a6	0	1.35492	0.883	0.427	0	13
Bicc1	0	1.35206	0.871	0.179	0	13
Cald1	0	1.34545	0.936	0.22	0	13
Tpm1	0	1.3001	0.944	0.309	0	13
Tuba1a	0	1.28903	0.943	0.446	0	13
Fn1	0	1.26444	0.704	0.125	0	13
Sparc	0	1.26055	0.989	0.326	0	13
Ankrd1	0	1.25656	0.471	0.032	0	13
Bgn	0	1.24334	0.852	0.124	0	13
Ecm1	0	1.24185	0.838	0.162	0	13
Csrp1	0	1.22122	0.858	0.295	0	13
Spp1	0	1.18847	0.942	0.902	0	13
Actn1	0	1.18235	0.843	0.181	0	13
Acta2	0	1.16818	0.692	0.147	0	13
Gxylt2	0	1.16459	0.764	0.025	0	13
Tnc	0	1.1608	0.742	0.017	0	13
Timp2	0	1.15887	0.93	0.346	0	13
Gstm1	0	1.15828	0.78	0.212	0	13
Aebp1	0	1.15498	0.816	0.104	0	13
Fhl2	0	1.12633	0.804	0.087	0	13
Cdh11	0	1.12439	0.696	0.021	0	13
Nedd4	0	1.12307	0.942	0.338	0	13
Mdk	0	1.09971	0.702	0.064	0	13
Serpinh1	0	1.09738	0.931	0.256	0	13
Sox4	0	1.07758	0.876	0.259	0	13
Adamts5	0	1.06055	0.672	0.063	0	13
Mid1ip1	0	1.0544	0.747	0.187	0	13
Nr2f2	0	1.05016	0.853	0.179	0	13
Id3	0	1.03674	0.847	0.369	0	13
Gstm2	0	1.0327	0.648	0.092	0	13
Dcdc2a	0	1.02637	0.723	0.094	0	13
Zbtb20	0	1.02395	0.956	0.508	0	13
Lmna	0	1.00613	0.912	0.319	0	13
Col6a1	0	0.982905	0.603	0.023	0	13
Col18a1	0	0.976239	0.78	0.215	0	13
Loxl1	0	0.969982	0.749	0.027	0	13
Plod2	0	0.9678	0.762	0.077	0	13
Palld	0	0.96767	0.768	0.089	0	13
C3	0	0.959456	0.617	0.092	0	13
Hmgn1	0	0.955361	0.979	0.62	0	13
Phlda3	0	0.947842	0.73	0.083	0	13
Srd5a1	0	0.941019	0.58	0.052	0	13
Fstl1	0	0.920774	0.794	0.119	0	13
Rasl11a	0	0.910132	0.708	0.14	0	13
Cyr61	0	0.908253	0.614	0.157	0	13
Csrp2	0	0.901957	0.831	0.253	0	13
Stc2	0	0.883317	0.652	0.01	0	13
Nbl1	0	0.87756	0.706	0.067	0	13
Pax8	0	0.876643	0.75	0.102	0	13
Cyp1b1	0	0.8714	0.672	0.019	0	13
Hspb1	0	0.860292	0.9	0.328	0	13
Rhoc	0	0.856569	0.899	0.334	0	13
Nes	0	0.855377	0.719	0.109	0	13
Wt1	0	0.850948	0.737	0.035	0	13
Vcam1	0	0.850464	0.525	0.13	0	13
Mylk	0	0.84979	0.85	0.149	0	13
Anxa3	0	0.842652	0.896	0.401	0	13
Vcl	0	0.833382	0.708	0.134	0	13
Prss23	0	0.831435	0.606	0.113	0	13
Ptpn13	0	0.821193	0.732	0.104	0	13
Foxd1	0	0.819687	0.624	0.023	0	13
Tnfrsf12a	0	0.817265	0.67	0.174	0	13
Pdpn	0	0.799623	0.723	0.07	0	13
Serpine1	0	0.798905	0.416	0.054	0	13
Msi2	0	0.797905	0.794	0.249	0	13
Cd151	0	0.795767	0.873	0.267	0	13
Nfia	0	0.788797	0.782	0.163	0	13
Ltbp3	0	0.788717	0.716	0.083	0	13
Dpysl3	0	0.781091	0.686	0.075	0	13
Myh9	0	0.780712	0.901	0.567	0	13
Tshz2	0	0.775733	0.797	0.149	0	13
Ngfrap1	0	0.769685	0.835	0.321	0	13
Phlda1	0	0.767332	0.734	0.27	0	13
Spns2	0	0.765517	0.544	0.078	0	13
Cxxc5	0	0.763444	0.751	0.163	0	13
Mxra7	0	0.758421	0.735	0.101	0	13
Wnt16	0	0.74915	0.518	0.003	0	13
Hmgb3	0	0.748049	0.734	0.149	0	13
Col1a2	0	0.746877	0.409	0.073	0	13
Des	0	0.745198	0.377	0.057	0	13
Ddah1	0	0.741883	0.643	0.083	0	13
Cldn5	0	2.87237	0.948	0.053	0	14
Aqp1	0	2.74755	0.652	0.05	0	14
Tm4sf1	0	2.39544	0.993	0.231	0	14
Fbln5	0	1.9913	0.888	0.041	0	14
Ly6c1	0	1.96733	0.96	0.187	0	14
Sox17	0	1.81069	0.881	0.057	0	14
Ptprb	0	1.80037	0.935	0.1	0	14
Vim	0	1.80029	0.999	0.762	0	14
Ptn	0	1.65011	0.393	0.041	0	14
Esam	0	1.6247	0.935	0.135	0	14
Timp3	0	1.61357	0.98	0.438	0	14
Cdh5	0	1.55188	0.924	0.095	0	14
Cd93	0	1.55058	0.918	0.206	0	14
Slc9a3r2	0	1.55057	0.921	0.159	0	14
Mgp	0	1.53066	0.594	0.218	0	14
Ramp2	0	1.52021	0.913	0.124	0	14
Epas1	0	1.51392	0.921	0.143	0	14
Sparc	0	1.4991	0.974	0.329	0	14
Mmrn2	0	1.48301	0.913	0.086	0	14
Stmn2	0	1.48076	0.417	0.009	0	14
Gja4	0	1.47382	0.801	0.054	0	14
Ecscr	0	1.4462	0.883	0.103	0	14
Crip2	0	1.43834	0.939	0.276	0	14
Ltbp4	0	1.42901	0.609	0.08	0	14
Lmo2	0	1.42613	0.914	0.28	0	14
Pecam1	0	1.3555	0.906	0.136	0	14
Rhoj	0	1.34603	0.698	0.098	0	14
Egfl7	0	1.32731	0.942	0.124	0	14
Adgrf5	0	1.31336	0.886	0.112	0	14
Cd200	0	1.30925	0.862	0.141	0	14
Prkcdbp	0	1.26083	0.86	0.177	0	14
Sdpr	0	1.25843	0.792	0.091	0	14
Jag1	0	1.25794	0.733	0.103	0	14
Klf2	0	1.25359	0.983	0.671	0	14
Edn1	0	1.24132	0.639	0.059	0	14
Igfbp3	0	1.21187	0.562	0.051	0	14
Icam2	0	1.20512	0.876	0.134	0	14
Ehd4	0	1.18077	0.886	0.398	0	14
Tspan8	0	1.17585	0.709	0.204	0	14
Gadd45g	0	1.17404	0.833	0.36	0	14
Scin	0	1.16186	0.53	0.106	0	14
Fbln2	0	1.15988	0.491	0.027	0	14
Heg1	0	1.14716	0.708	0.107	0	14
Jam2	0	1.14608	0.785	0.056	0	14
Tmem252	0	1.13936	0.573	0.098	0	14
Sema3g	0	1.13818	0.752	0.059	0	14
Meis2	0	1.13363	0.856	0.159	0	14
Adgrl4	0	1.1336	0.861	0.096	0	14
Flt1	0	1.12437	0.861	0.107	0	14
S1pr1	0	1.08836	0.812	0.115	0	14
Prnp	0	1.0787	0.555	0.109	0	14
Vegfc	0	1.0769	0.604	0.022	0	14
Eng	0	1.06231	0.851	0.148	0	14
Emp1	0	1.05806	0.636	0.161	0	14
Pi16	0	1.04896	0.39	0.071	0	14
Prex2	0	1.04755	0.749	0.069	0	14
Abcg2	0	1.03504	0.668	0.151	0	14
Id1	0	1.03221	0.777	0.215	0	14
Apold1	0	1.00893	0.586	0.06	0	14
Col18a1	0	1.00292	0.804	0.217	0	14
Fam181b	0	0.998304	0.572	0.014	0	14
Ifitm3	0	0.986743	1	0.783	0	14
Sptbn1	0	0.979016	0.946	0.445	0	14
Cd34	0	0.97725	0.815	0.106	0	14
Klf4	0	0.976134	0.781	0.418	0	14
Tinagl1	0	0.975872	0.805	0.175	0	14
Tcf4	0	0.972207	0.856	0.336	0	14
Slc14a1	0	0.968453	0.354	0.019	0	14
Procr	0	0.95433	0.518	0.039	0	14
Fam101b	0	0.941298	0.59	0.093	0	14
Glul	0	0.941286	0.756	0.327	0	14
Ece1	0	0.939401	0.801	0.149	0	14
Utrn	0	0.939334	0.753	0.191	0	14
Slco2a1	0	0.935289	0.424	0.097	0	14
Mecom	0	0.926428	0.755	0.121	0	14
Rsad2	0	0.921656	0.661	0.141	0	14
Podxl	0	0.921628	0.851	0.136	0	14
S100a16	0	0.918507	0.835	0.243	0	14
Clic4	0	0.916872	0.824	0.355	0	14
Ccnd2	0	0.915571	0.793	0.309	0	14
Grasp	0	0.912436	0.68	0.119	0	14
Ly6a	0	0.908171	0.987	0.66	0	14
Htra1	0	0.90158	0.705	0.105	0	14
Mal	0	0.900431	0.628	0.217	0	14
Mpzl1	0	0.891922	0.687	0.132	0	14
Rasip1	0	0.889698	0.771	0.085	0	14
Fkbp1a	0	0.885881	0.954	0.626	0	14
Esm1	0	0.885665	0.394	0.043	0	14
Grrp1	0	0.878044	0.698	0.073	0	14
Egfl8	0	0.871189	0.584	0.011	0	14
Clec14a	0	0.870935	0.67	0.067	0	14
Aplp2	0	0.865445	0.926	0.519	0	14
Ebf1	0	0.861092	0.825	0.155	0	14
Prss23	0	0.86095	0.504	0.117	0	14
Eln	0	0.860893	0.424	0.046	0	14
Ehd2	0	0.859283	0.757	0.133	0	14
Rbp1	0	0.849449	0.523	0.132	0	14
Calm1	0	0.843636	0.999	0.982	0	14
Hspb1	0	0.841572	0.871	0.331	0	14
Sparcl1	0	0.838785	0.496	0.105	0	14
mt-Co3	0	1.52247	1	1	0	15
mt-Atp6	0	1.4641	1	0.999	0	15
mt-Co2	0	1.36515	1	0.999	0	15
mt-Co1	0	1.36012	1	0.999	0	15
Gm42418	0	1.34763	1	0.988	0	15
mt-Cytb	0	1.29942	1	0.999	0	15
mt-Nd4	0	1.22733	1	0.998	0	15
mt-Nd2	0	1.19389	1	0.996	0	15
mt-Nd1	0	1.17224	1	0.997	0	15
mt-Nd3	0	1.0919	1	0.921	0	15
mt-Nd5	0	1.0133	1	0.886	0	15
mt-Nd4l	0	0.812233	0.987	0.669	0	15
Oaz1	0	-0.564782	0.965	0.993	0	15
Btf3	0	-0.593175	0.96	0.985	0	15
Rps21	0	-0.598873	0.999	0.999	0	15
Rps25	0	-0.620388	0.972	0.996	0	15
Rpl28	0	-0.631651	0.992	0.999	0	15
Rpl14	0	-0.640365	0.985	0.996	0	15
Rpl37	0	-0.642556	0.988	0.999	0	15
Rpl24	0	-0.658421	0.984	0.998	0	15
Eef1b2	0	-0.662764	0.968	0.984	0	15
Naca	0	-0.663184	0.97	0.994	0	15
Rpl26	0	-0.667983	0.993	0.999	0	15
Rplp2	0	-0.671711	0.994	0.998	0	15
Rpl22	0	-0.675904	0.97	0.993	0	15
Rps6	0	-0.693216	0.976	0.994	0	15
Rpl10a	0	-0.703543	0.988	0.996	0	15
Rpl29	0	-0.7066	0.978	0.995	0	15
Rpl41	0	-0.719792	0.997	1	0	15
Rpl11	0	-0.72142	0.993	0.999	0	15
Rpl6	0	-0.725319	0.988	0.998	0	15
Rpl37a	0	-0.729553	0.995	0.999	0	15
Gnb2l1	0	-0.750372	0.982	0.995	0	15
Rps20	0	-0.766807	0.999	0.999	0	15
Rps29	0	-0.766989	0.997	1	0	15
Rpl35a	0	-0.769239	0.994	0.999	0	15
Eif1	0	-0.769566	0.997	0.999	0	15
H3f3a	0	-0.775853	0.993	0.997	0	15
Rpl8	0	-0.792188	0.995	0.999	0	15
Rpl27a	0	-0.794315	0.999	1	0	15
Rpl13a	0	-0.805057	0.987	0.999	0	15
Rps12	0	-0.805253	0.989	0.999	0	15
Actb	0	-0.808944	0.999	0.999	0	15
Rpl7	0	-0.809667	0.987	0.998	0	15
Ppia	0	-0.812186	0.998	0.999	0	15
Rps8	0	-0.818699	0.998	1	0	15
Rpl30	0	-0.821776	0.994	0.999	0	15
Rpl21	0	-0.823891	0.994	0.999	0	15
Rps27	0	-0.830877	0.987	0.997	0	15
Rps19	0	-0.840788	0.989	0.998	0	15
Ubb	0	-0.842495	0.999	1	0	15
Rpl12	0	-0.84901	0.981	0.994	0	15
Rps18	0	-0.857415	0.993	0.999	0	15
Rpl39	0	-0.872826	0.984	0.998	0	15
Rpl3	0	-0.878345	0.984	0.994	0	15
Rps23	0	-0.880058	0.992	0.999	0	15
Rpl18	0	-0.886937	0.995	0.997	0	15
Rpl23	0	-0.887342	0.998	1	0	15
Rps11	0	-0.895633	0.993	0.999	0	15
Rps3	0	-0.903324	0.993	0.998	0	15
Actg1	0	-0.906506	0.995	0.995	0	15
Rpl18a	0	-0.915469	0.99	0.998	0	15
Rps2	0	-0.916633	0.998	0.999	0	15
Rplp1	0	-0.919828	0.998	1	0	15
Rpl13	0	-0.928111	0.998	1	0	15
Rpl34	0	-0.933725	0.984	0.996	0	15
Rpl17	0	-0.93421	0.991	0.999	0	15
Rps27a	0	-0.939158	0.999	0.999	0	15
Rpl19	0	-0.945299	0.998	0.999	0	15
Eef1a1	0	-0.951067	1	1	0	15
Rps14	0	-0.95625	0.988	0.999	0	15
Rps5	0	-0.97326	0.988	0.997	0	15
Rps10	0	-0.982861	0.992	0.999	0	15
Rps9	0	-0.983887	0.998	0.999	0	15
Rpl9	0	-0.986977	0.991	0.998	0	15
Rps16	0	-0.992434	0.995	0.999	0	15
Rplp0	0	-1.00314	0.991	0.999	0	15
Rpl32	0	-1.00483	0.993	0.999	0	15
Rpl10	0	-1.00647	0.989	0.998	0	15
Rps13	0	-1.02143	0.987	0.998	0	15
Rps3a1	0	-1.03175	0.993	0.999	0	15
Rps7	0	-1.03976	0.993	0.998	0	15
Fau	0	-1.04075	0.996	0.999	0	15
Rps4x	0	-1.05653	0.989	0.997	0	15
Rps15a	0	-1.06964	0.991	0.998	0	15
Tpt1	0	-1.09263	0.999	1	0	15
Fth1	0	-1.1116	1	1	0	15
Rps24	0	-1.13282	0.995	0.999	0	15
Tmsb4x	0	-1.25109	0.994	0.971	0	15
Serf2	6.36e-304	-0.512459	0.977	0.995	1.25e-299	15
Rpl5	1.13e-303	-0.611589	0.987	0.992	2.23e-299	15
Rpl35	8.47e-302	-0.641921	0.974	0.994	1.67e-297	15
Rpsa	2.83e-295	-0.728964	0.995	0.998	5.58e-291	15
Rpl7a	2.31e-294	-0.550869	0.976	0.994	4.55e-290	15
Rpl15	2.45e-292	-0.596238	0.933	0.967	4.83e-288	15
Malat1	4.36e-284	1.11653	0.999	0.997	8.59e-280	15
Rpl38	1.89e-280	-0.56792	0.987	0.998	3.72e-276	15
Rps26	7.98e-278	-0.664818	0.979	0.994	1.57e-273	15
Cox4i1	4.04e-275	-0.488317	0.994	0.997	7.96e-271	15
Ptma	4.68e-272	-0.624978	0.998	0.998	9.22e-268	15
Cdkn1c	0	3.88824	0.942	0.091	0	16
Nphs2	0	2.87586	0.944	0.02	0	16
Podxl	0	2.81379	0.969	0.135	0	16
Clic3	0	2.63056	0.914	0.016	0	16
Synpo	0	2.28607	0.945	0.085	0	16
H2-Q6	0	2.27285	0.934	0.283	0	16
Rasl11a	0	2.20351	0.899	0.139	0	16
Thsd7a	0	2.20276	0.909	0.047	0	16
Nupr1	0	2.19313	0.939	0.242	0	16
Sdc4	0	2.16977	0.974	0.427	0	16
Nphs1	0	2.16171	0.918	0.008	0	16
Pth1r	0	2.14801	0.939	0.165	0	16
Enpep	0	2.13936	0.914	0.071	0	16
Sparc	0	2.08478	0.972	0.33	0	16
Plat	0	2.06011	0.937	0.158	0	16
H2-Q7	0	2.05945	0.971	0.458	0	16
Cd59a	0	2.04965	0.891	0.141	0	16
Vegfa	0	2.02612	0.934	0.126	0	16
Wt1	0	1.9471	0.908	0.035	0	16
Clic5	0	1.94437	0.902	0.097	0	16
Magi2	0	1.93893	0.91	0.033	0	16
Npnt	0	1.93776	0.907	0.147	0	16
Htra1	0	1.9022	0.889	0.102	0	16
Cldn5	0	1.87802	0.9	0.055	0	16
Srgap1	0	1.87781	0.892	0.044	0	16
Col4a3	0	1.85705	0.886	0.092	0	16
Nes	0	1.85319	0.885	0.11	0	16
Igfbp7	0	1.8052	0.98	0.618	0	16
Fgfbp1	0	1.78776	0.729	0.006	0	16
Dpp4	0	1.78281	0.896	0.1	0	16
Rab3b	0	1.78016	0.85	0.007	0	16
Gas1	0	1.7786	0.815	0.064	0	16
Gadd45a	0	1.7604	0.876	0.214	0	16
Ptpro	0	1.73299	0.895	0.077	0	16
Mafb	0	1.67929	0.967	0.342	0	16
Aebp1	0	1.67665	0.876	0.106	0	16
Col4a4	0	1.66779	0.902	0.15	0	16
Golim4	0	1.63754	0.873	0.127	0	16
Sema3g	0	1.61883	0.838	0.058	0	16
Mapt	0	1.60191	0.847	0.094	0	16
Angptl2	0	1.57745	0.852	0.032	0	16
Tm4sf1	0	1.54906	0.925	0.233	0	16
Ildr2	0	1.52346	0.841	0.038	0	16
Lpl	0	1.50016	0.892	0.241	0	16
Fam65a	0	1.48789	0.863	0.117	0	16
Hs3st6	0	1.48123	0.806	0.008	0	16
2025-09-11	0	1.46198	0.882	0.25	0	16
Tmod3	0	1.45696	0.882	0.301	0	16
Eif3m	0	1.44672	0.983	0.739	0	16
Kcnq1ot1	0	1.43879	0.854	0.267	0	16
Plod2	0	1.43771	0.823	0.08	0	16
Itgb5	0	1.42674	0.901	0.283	0	16
Mmp23	0	1.38359	0.805	0.038	0	16
Mpp5	0	1.38062	0.811	0.099	0	16
Gsn	0	1.37428	0.955	0.487	0	16
Tcf21	0	1.36878	0.782	0.025	0	16
Calm2	0	1.34422	0.997	0.902	0	16
Arhgap24	0	1.34343	0.828	0.131	0	16
Tmem150c	0	1.34213	0.808	0.017	0	16
Rhpn1	0	1.34057	0.818	0.008	0	16
Man1a2	0	1.328	0.858	0.236	0	16
Itm2b	0	1.32303	1	0.997	0	16
Pard3b	0	1.32043	0.797	0.049	0	16
Wsb2	0	1.30831	0.842	0.231	0	16
Cd81	0	1.28785	0.996	0.776	0	16
Aplp1	0	1.28098	0.788	0.035	0	16
Iqgap2	0	1.27251	0.818	0.153	0	16
Dag1	0	1.2688	0.856	0.234	0	16
Efnb1	0	1.25046	0.811	0.113	0	16
Foxd1	0	1.24708	0.783	0.023	0	16
Parva	0	1.24284	0.821	0.135	0	16
Robo2	0	1.24131	0.789	0.012	0	16
Bcam	0	1.2386	0.88	0.244	0	16
2010111I01Rik	0	1.23741	0.861	0.26	0	16
Kif5b	0	1.23064	0.953	0.586	0	16
Qk	0	1.22769	0.88	0.394	0	16
Npr3	0	1.17817	0.773	0.032	0	16
Plce1	0	1.16413	0.766	0.034	0	16
St3gal6	0	1.16128	0.826	0.214	0	16
Nsf	0	1.1593	0.814	0.178	0	16
Cryab	0	1.15869	0.885	0.235	0	16
Shisa3	0	1.15792	0.736	0.006	0	16
Ddn	0	1.15066	0.763	0.003	0	16
Mgat5	0	1.14584	0.795	0.102	0	16
Myl12a	0	1.14285	0.998	0.882	0	16
Pcolce	0	1.13829	0.808	0.112	0	16
Arvcf	0	1.13044	0.748	0.028	0	16
Myom2	0	1.13013	0.729	0.003	0	16
Gsta4	0	1.12586	0.711	0.064	0	16
Lrrfip1	0	1.12542	0.867	0.413	0	16
Laptm4a	0	1.12336	0.988	0.778	0	16
Tmem54	0	1.12066	0.725	0.003	0	16
Hoxc8	0	1.11896	0.732	0.057	0	16
Pak1	0	1.11871	0.788	0.132	0	16
Tspan15	0	1.11797	0.811	0.115	0	16
Pdlim2	0	1.11727	0.771	0.174	0	16
Timp3	0	1.11707	0.971	0.439	0	16
Actn4	0	1.11421	0.911	0.411	0	16
Slc9a3r2	0	1.09303	0.865	0.161	0	16
Mtss1	0	1.08597	0.76	0.152	0	16
Plat	0	2.86676	0.953	0.158	0	17
Ehd3	0	2.6431	0.898	0.069	0	17
Emcn	0	2.64183	0.982	0.136	0	17
Kdr	0	2.45999	0.944	0.08	0	17
Igfbp5	0	2.44916	0.885	0.138	0	17
Nrp1	0	2.39567	0.983	0.425	0	17
Plpp3	0	2.20952	0.945	0.199	0	17
Plpp1	0	2.20483	0.955	0.145	0	17
Egfl7	0	1.90031	0.97	0.125	0	17
Meis2	0	1.77746	0.942	0.159	0	17
Eng	0	1.73645	0.933	0.148	0	17
Pbx1	0	1.71828	0.941	0.265	0	17
Sgk1	0	1.71654	0.937	0.287	0	17
Ptprb	0	1.71158	0.921	0.102	0	17
Cyp4b1	0	1.69296	0.909	0.096	0	17
Dlc1	0	1.62731	0.867	0.122	0	17
Gpihbp1	0	1.60849	0.787	0.054	0	17
Dkk2	0	1.57191	0.809	0.063	0	17
Cd300lg	0	1.56936	0.88	0.076	0	17
Cyp26b1	0	1.50517	0.656	0.031	0	17
Pi16	0	1.45483	0.778	0.063	0	17
Cdh5	0	1.42945	0.888	0.097	0	17
Flt1	0	1.42361	0.894	0.108	0	17
Ctla2a	0	1.41194	0.913	0.221	0	17
Adgrf5	0	1.40153	0.881	0.114	0	17
Slc9a3r2	0	1.39295	0.906	0.16	0	17
Hspb1	0	1.37948	0.896	0.331	0	17
Pecam1	0	1.37297	0.906	0.138	0	17
Plscr2	0	1.3532	0.898	0.283	0	17
Gimap4	0	1.32115	0.883	0.211	0	17
Lifr	0	1.30963	0.802	0.161	0	17
Sdpr	0	1.29723	0.757	0.093	0	17
Epas1	0	1.28489	0.839	0.146	0	17
Efnb2	0	1.27633	0.752	0.092	0	17
Plk2	0	1.25319	0.703	0.155	0	17
Rasgrp3	0	1.24839	0.763	0.068	0	17
Cyyr1	0	1.22755	0.793	0.071	0	17
Ccnd1	0	1.22608	0.765	0.241	0	17
Tmem204	0	1.22372	0.765	0.061	0	17
1810011O10Rik	0	1.22206	0.857	0.183	0	17
Gng11	0	1.22173	0.883	0.181	0	17
Esm1	0	1.22085	0.385	0.044	0	17
Id3	0	1.21307	0.946	0.37	0	17
Cmtm8	0	1.20657	0.774	0.105	0	17
Id1	0	1.18696	0.844	0.214	0	17
Sptbn1	0	1.18206	0.939	0.446	0	17
AU021092	0	1.17583	0.768	0.073	0	17
Ly6c1	0	1.17306	0.914	0.19	0	17
Ramp2	0	1.17299	0.839	0.127	0	17
Snrk	0	1.1652	0.776	0.178	0	17
Esam	0	1.16167	0.876	0.138	0	17
Mmrn2	0	1.15777	0.803	0.09	0	17
Gimap5	0	1.13036	0.823	0.176	0	17
Gimap6	0	1.12786	0.894	0.264	0	17
Sh3bp5	0	1.11919	0.736	0.16	0	17
Clec1a	0	1.11665	0.733	0.07	0	17
Meg3	0	1.10917	0.241	0.006	0	17
Icam2	0	1.10364	0.825	0.136	0	17
Kctd12b	0	1.10298	0.674	0.069	0	17
Mgll	0	1.10246	0.745	0.101	0	17
Klf2	0	1.09621	0.985	0.672	0	17
Ntn4	0	1.08999	0.652	0.082	0	17
Klf7	0	1.07685	0.807	0.26	0	17
Adgrl2	0	1.07472	0.741	0.113	0	17
Timp3	0	1.06875	0.959	0.439	0	17
Exoc3l2	0	1.06736	0.722	0.043	0	17
Pcdh17	0	1.06434	0.63	0.062	0	17
Jun	0	1.04663	0.987	0.86	0	17
Tm4sf1	0	1.04188	0.909	0.234	0	17
Hipk2	0	1.0207	0.733	0.224	0	17
Iigp1	0	1.01809	0.553	0.121	0	17
Rhob	0	1.01774	0.934	0.55	0	17
Sparc	0	1.01588	0.967	0.331	0	17
Limch1	0	1.01317	0.729	0.133	0	17
Fam167b	0	1.01044	0.746	0.076	0	17
Ece1	0	1.00997	0.75	0.151	0	17
Crip2	0	1.0094	0.87	0.279	0	17
Dusp3	0	1.0061	0.747	0.231	0	17
Tbx3	0	0.997788	0.662	0.04	0	17
Nostrin	0	0.992688	0.668	0.093	0	17
F2r	0	0.980411	0.701	0.117	0	17
Ednrb	0	0.979025	0.577	0.081	0	17
App	0	0.966265	0.981	0.687	0	17
Fabp4	0	0.961112	0.789	0.126	0	17
Myo1c	0	0.955575	0.708	0.211	0	17
Rasip1	0	0.952969	0.736	0.087	0	17
Cd81	0	0.950916	0.996	0.776	0	17
Lmcd1	0	0.950081	0.67	0.104	0	17
Apbb2	0	0.945916	0.704	0.153	0	17
Tcf4	0	0.943378	0.835	0.337	0	17
Cd24a	0	0.935941	0.902	0.357	0	17
Dll4	0	0.927796	0.556	0.039	0	17
Ldb2	0	0.926041	0.669	0.065	0	17
Clic4	0	0.922996	0.816	0.356	0	17
Fermt2	0	0.921344	0.77	0.254	0	17
Gimap1	0	0.918171	0.806	0.219	0	17
Tshz2	0	0.916196	0.744	0.154	0	17
Hecw2	0	0.915732	0.629	0.032	0	17
Myct1	0	0.901798	0.679	0.068	0	17
Eva1b	0	0.899448	0.794	0.313	0	17
Mgp	0	4.51962	0.982	0.216	0	18
Col3a1	0	3.61848	0.956	0.034	0	18
Col1a2	0	3.33931	0.965	0.07	0	18
Col1a1	0	3.3045	0.969	0.027	0	18
Dcn	0	2.94602	0.856	0.017	0	18
Bgn	0	2.94015	0.977	0.132	0	18
Cfh	0	2.78218	0.937	0.127	0	18
Timp1	0	2.64684	0.849	0.066	0	18
Sparc	0	2.35875	0.991	0.335	0	18
Serping1	0	2.26042	0.908	0.063	0	18
Rbp1	0	2.09142	0.888	0.13	0	18
Igfbp7	0	2.05952	1	0.62	0	18
Col15a1	0	2.02031	0.875	0.049	0	18
Serpinh1	0	1.9839	0.953	0.264	0	18
Lhfp	0	1.90791	0.894	0.072	0	18
Cygb	0	1.85442	0.85	0.021	0	18
Ptn	0	1.83924	0.629	0.041	0	18
Pmepa1	0	1.82864	0.918	0.333	0	18
Cxcl14	0	1.81144	0.641	0.04	0	18
Aebp1	0	1.71864	0.904	0.112	0	18
Serpine2	0	1.68188	0.792	0.121	0	18
Fstl1	0	1.65553	0.895	0.126	0	18
Fn1	0	1.63992	0.894	0.13	0	18
Olfml3	0	1.62181	0.844	0.071	0	18
Gm12840	0	1.6161	0.709	0.105	0	18
Fbln1	0	1.61537	0.691	0.005	0	18
Lgals1	0	1.61398	0.992	0.715	0	18
Crlf1	0	1.60431	0.646	0.008	0	18
Mfap5	0	1.59105	0.556	0.003	0	18
Rcn3	0	1.57661	0.886	0.09	0	18
Cald1	0	1.57299	0.936	0.229	0	18
Col6a3	0	1.5694	0.833	0.015	0	18
Mdk	0	1.56443	0.814	0.071	0	18
Col5a2	0	1.54591	0.867	0.038	0	18
Emilin1	0	1.54362	0.875	0.102	0	18
Col6a1	0	1.52193	0.826	0.027	0	18
Gucy1a3	0	1.51638	0.807	0.046	0	18
Col14a1	0	1.51464	0.738	0.038	0	18
Col4a1	0	1.40091	0.906	0.251	0	18
Cdh11	0	1.39222	0.833	0.028	0	18
Col4a2	0	1.37267	0.881	0.197	0	18
Ppic	0	1.36981	0.867	0.166	0	18
Bok	0	1.35709	0.829	0.095	0	18
Colec12	0	1.33515	0.825	0.023	0	18
Tagln	0	1.31355	0.718	0.145	0	18
Rarres2	0	1.3044	0.811	0.078	0	18
Sfrp1	0	1.29932	0.698	0.043	0	18
Pcolce	0	1.2739	0.844	0.117	0	18
Lum	0	1.2579	0.204	0.001	0	18
Igfbp4	0	1.24906	0.772	0.22	0	18
Mfap4	0	1.24147	0.538	0.002	0	18
Ccdc80	0	1.23585	0.759	0.07	0	18
Id3	0	1.21893	0.905	0.374	0	18
Fbn1	0	1.2028	0.802	0.044	0	18
Mxra8	0	1.19102	0.805	0.091	0	18
Itgb5	0	1.1884	0.817	0.288	0	18
Nid1	0	1.1806	0.845	0.081	0	18
Cxcl12	0	1.17692	0.348	0.053	0	18
Nr2f2	0	1.17467	0.868	0.187	0	18
Col6a2	0	1.16789	0.706	0.018	0	18
Tuba1a	0	1.16576	0.878	0.454	0	18
Cpxm1	0	1.16239	0.63	0.004	0	18
Il33	0	1.14528	0.649	0.032	0	18
Fhl2	0	1.14331	0.785	0.096	0	18
Efemp2	0	1.13309	0.816	0.078	0	18
Selm	0	1.1248	0.883	0.291	0	18
Tcf21	0	1.11537	0.628	0.033	0	18
Col5a1	0	1.11312	0.73	0.012	0	18
Col8a1	0	1.10187	0.531	0.013	0	18
Sfrp4	0	1.10003	0.129	0.001	0	18
Fbln5	0	1.09227	0.524	0.053	0	18
Ctgf	0	1.09186	0.597	0.113	0	18
Mmp14	0	1.08792	0.78	0.117	0	18
Mxra7	0	1.07827	0.795	0.108	0	18
Smoc2	0	1.07768	0.402	0.004	0	18
Mfap2	0	1.07759	0.745	0.03	0	18
Ltbp2	0	1.07597	0.533	0.008	0	18
Lrp1	0	1.07259	0.868	0.187	0	18
Nupr1	0	1.05951	0.779	0.249	0	18
Col18a1	0	1.04145	0.807	0.222	0	18
Loxl1	0	1.03893	0.731	0.037	0	18
Lbh	0	1.03753	0.764	0.2	0	18
Snhg18	0	1.03278	0.82	0.167	0	18
Des	0	1.02487	0.729	0.057	0	18
Timp2	0	1.02455	0.889	0.354	0	18
Fzd1	0	1.02366	0.717	0.027	0	18
Nedd4	0	1.02255	0.901	0.346	0	18
F2r	0	1.01562	0.691	0.121	0	18
Adamts2	0	1.00759	0.699	0.005	0	18
Mmp2	0	0.989827	0.685	0.03	0	18
Tpm1	0	0.981905	0.872	0.318	0	18
Nbl1	0	0.974163	0.684	0.076	0	18
Mrc2	0	0.97042	0.723	0.015	0	18
Pdgfra	0	0.960602	0.709	0.005	0	18
Ctsk	0	0.960107	0.709	0.012	0	18
Mtch1	0	0.952029	0.907	0.527	0	18
Pdgfrb	0	0.95046	0.756	0.049	0	18
C1s1	0	0.94343	0.709	0.037	0	18
S100a16	0	0.940903	0.802	0.248	0	18
Gpx8	0	0.939696	0.795	0.147	0	18
Il17a	0	2.69081	0.612	0.003	0	19
Trdc	0	2.56388	0.754	0.015	0	19
Cd3g	0	1.8488	0.987	0.137	0	19
Cxcr6	0	1.712	0.918	0.075	0	19
Il7r	0	1.70101	0.927	0.086	0	19
Ltb	0	1.68766	0.954	0.196	0	19
Tcrg-C1	0	1.59153	0.785	0.005	0	19
Rora	0	1.4438	0.84	0.179	0	19
Ramp1	0	1.42954	0.91	0.225	0	19
Icos	0	1.41569	0.718	0.06	0	19
Cd163l1	0	1.28748	0.575	0.001	0	19
Cd3d	0	1.25288	0.942	0.135	0	19
Gpr183	0	1.22067	0.832	0.173	0	19
Nrip1	0	1.19268	0.775	0.336	0	19
S100a4	0	1.17785	0.979	0.331	0	19
Actn2	0	1.10352	0.716	0.015	0	19
Emb	0	1.07826	0.879	0.331	0	19
Ptprcap	0	1.07629	0.88	0.177	0	19
Thy1	0	1.06473	0.779	0.118	0	19
Trbc2	0	1.00866	0.888	0.151	0	19
Capg	0	0.992355	0.893	0.417	0	19
Lat	0	0.981073	0.8	0.109	0	19
Itgb7	0	0.977235	0.803	0.175	0	19
Serpinb1a	0	0.960144	0.687	0.117	0	19
Sec11c	0	0.95262	0.877	0.475	0	19
Cd82	0	0.948171	0.792	0.294	0	19
Cd3e	0	0.917157	0.767	0.093	0	19
5430421N21Rik	0	0.915215	0.529	0.019	0	19
Blk	0	0.909897	0.595	0.008	0	19
Cd69	0	0.897383	0.647	0.154	0	19
S100a10	0	0.874246	0.994	0.807	0	19
Ikzf3	0	0.850098	0.602	0.056	0	19
Pdcd1	0	0.847163	0.45	0.033	0	19
2025-09-01	0	0.835515	0.756	0.169	0	19
Znrf1	0	0.827203	0.699	0.191	0	19
Ltb4r1	0	0.825742	0.603	0.08	0	19
Trdv4	0	0.80924	0.389	0.002	0	19
Tnfaip3	0	0.790082	0.716	0.238	0	19
Ets1	0	0.758784	0.792	0.279	0	19
Areg	0	0.731764	0.206	0.022	0	19
Samsn1	0	0.726704	0.73	0.243	0	19
Cd247	0	0.720712	0.536	0.068	0	19
Il18r1	0	0.718176	0.55	0.055	0	19
Bcl11b	0	0.715684	0.573	0.078	0	19
Serpina3g	0	0.681955	0.473	0.104	0	19
Trbc1	0	0.660143	0.536	0.106	0	19
D16Ertd472e	0	0.656344	0.529	0.11	0	19
Zap70	0	0.654208	0.532	0.065	0	19
Tmem64	0	0.641723	0.524	0.116	0	19
Sh2d2a	0	0.63669	0.585	0.111	0	19
Hcst	0	0.611194	0.767	0.252	0	19
Tcrg-C2	0	0.592645	0.351	0.009	0	19
Ly6g5b	0	0.573986	0.418	0.007	0	19
Podnl1	0	0.568915	0.429	0.017	0	19
Ctla4	0	0.563429	0.299	0.04	0	19
Itk	0	0.536802	0.484	0.08	0	19
Tcrg-C4	0	0.521554	0.341	0.007	0	19
Ikzf2	0	0.516496	0.433	0.078	0	19
St6galnac3	0	0.504157	0.43	0.053	0	19
Skap1	0	0.501816	0.542	0.125	0	19
Klk8	0	0.455034	0.456	0.099	0	19
Prelid2	0	0.452459	0.394	0.074	0	19
Tnfrsf25	0	0.447494	0.351	0.013	0	19
Cd226	0	0.441982	0.392	0.056	0	19
Abi3bp	0	0.429396	0.299	0.019	0	19
Rorc	0	0.413228	0.329	0.029	0	19
Il2ra	0	0.381416	0.282	0.014	0	19
Il1r1	0	0.378708	0.299	0.042	0	19
Prr29	0	0.377315	0.255	0.002	0	19
Tnik	0	0.365665	0.335	0.051	0	19
Il27ra	0	0.365157	0.303	0.035	0	19
Lysmd2	0	0.343871	0.3	0.043	0	19
Ppp1r14c	0	0.343787	0.25	0.005	0	19
Camk4	0	0.334702	0.283	0.024	0	19
Lax1	0	0.328566	0.275	0.036	0	19
Cd96	0	0.315243	0.284	0.035	0	19
Tnfsf11	0	0.311891	0.181	0.016	0	19
Aqp3	0	0.309025	0.299	0.04	0	19
Slc6a13	0	0.301542	0.23	0.024	0	19
Sit1	0	0.292693	0.237	0.029	0	19
Xlr4a	0	0.292528	0.249	0.026	0	19
Prrt1	0	0.26386	0.217	0.014	0	19
2010300C02Rik	0	0.259926	0.19	0.014	0	19
Trgv2	0	0.25277	0.169	0.003	0	19
Acsbg1	0	0.250589	0.19	0.016	0	19
Rpl12	1.44e-305	0.616369	1	0.994	2.84e-301	19
Rpl13a	3.56e-304	0.583528	1	0.998	7.01e-300	19
Prdx6	2.45e-303	0.831885	0.919	0.626	4.84e-299	19
Serpina3f	1.28e-299	0.263939	0.165	0.015	2.52e-295	19
Gimap3	2.87e-298	0.548119	0.532	0.13	5.66e-294	19
Il2rg	3.27e-296	0.634241	0.677	0.229	6.44e-292	19
Rinl	3.15e-293	0.588899	0.536	0.148	6.22e-289	19
Ptpn22	5.57e-290	0.615888	0.614	0.184	1.1e-285	19
Zbtb16	5.37e-288	0.261592	0.211	0.025	1.06e-283	19
Dgat1	8.78e-286	0.58517	0.474	0.119	1.73e-281	19
Pkp3	2.38e-280	0.540627	0.448	0.109	4.68e-276	19
Cish	5.57e-278	0.636048	0.538	0.158	1.1e-273	19
Vps37b	1.22e-277	1.00156	0.719	0.286	2.4e-273	19
[truncated: 602 more rows]
