# Supplementary material for: Sema3dhi Fibroblasts Promote Acute Kidney Injury Fibrotic Progression Through Confining Endothelial Cell Migration
Source: Int J Biol Sci. 2026 Jan 1;22(3):1283–305. doi: 10.7150/ijbs.124971 (PMC12837656; doi:10.7150/ijbs.124971)
Supplement: Supplementary file 5 — Supplementary table S5. [file ijbsv22p1283s5.xlsx]

## Sheet: Table S3. Top 100 DEGs in 6 clu
Table S3 Top 10 DEGs in 6 clusters of mesenchymal cells
gene	avg_log2FC	p_val_adj	pct.1	pct.2	celltype
Cnn1	5.90263	0	0.877	0.037	SMC
Pln	2.02025	0	0.929	0.237	SMC
Nexn	3.1671	0	0.839	0.169	SMC
Ramp1	3.32002	0	0.802	0.133	SMC
Lmo1	3.68715	0	0.679	0.09	SMC
Sh3bgr	3.94411	0	0.659	0.072	SMC
Sorbs2	2.4248	0	0.918	0.357	SMC
Perp	3.68464	0	0.618	0.064	SMC
Sncg	2.67975	0	0.99	0.459	SMC
Nkx3-1	8.34833	0	0.457	0.001	SMC
Gng11	1.86813	0	0.992	0.918	Pericyte
Notch3	1.96768	1.11975e-291	0.922	0.453	Pericyte
Slit3	2.11538	3.35284e-278	0.897	0.504	Pericyte
Kitl	2.75259	2.97334e-264	0.732	0.23	Pericyte
Cnn1	2.10075	1.4699e-258	0.85	0.346	Pericyte
Inpp4b	4.41603	2.74908e-251	0.468	0.038	Pericyte
Nudt4	1.72839	6.12282e-238	0.918	0.666	Pericyte
Higd1b	4.16511	9.00264e-232	0.484	0.06	Pericyte
Ndufa4l2	2.06619	3.78799e-218	0.886	0.587	Pericyte
Gm13861	2.16297	2.49879e-215	0.735	0.258	Pericyte
Plp1	8.96843	0	0.925	0.019	Neuro-like mese
Sox9	14.1606	0	0.903	0	Neuro-like mese
Ngfr	13.2901	0	0.882	0	Neuro-like mese
Klk8	9.21301	0	0.828	0.008	Neuro-like mese
Gfra3	12.204	0	0.796	0	Neuro-like mese
S100b	9.59137	0	0.774	0.004	Neuro-like mese
Cdh19	12.2007	0	0.763	0	Neuro-like mese
Gap43	10.5757	0	0.763	0.001	Neuro-like mese
Slitrk6	9.29097	0	0.763	0.003	Neuro-like mese
L1cam	7.57275	0	0.72	0.009	Neuro-like mese
Col15a1	6.70971	0	0.931	0.033	Fibroblast
Dcn	8.79245	0	0.882	0.014	Fibroblast
Olfml3	5.78151	0	0.887	0.046	Fibroblast
Colec12	5.16915	0	0.88	0.058	Fibroblast
Dpt	4.9666	0	0.897	0.083	Fibroblast
Col5a2	3.90584	0	0.909	0.143	Fibroblast
Col1a1	5.94727	0	0.992	0.251	Fibroblast
Col14a1	6.58754	0	0.756	0.017	Fibroblast
Plac8	5.09435	0	0.809	0.078	Fibroblast
Ctsk	5.14199	0	0.773	0.044	Fibroblast
Gata3	5.19245	0	0.798	0.083	Mesangial cells
Nt5e	6.34843	0	0.519	0.013	Mesangial cells
Hs3st3b1	7.1708	2.25764e-299	0.418	0.007	Mesangial cells
Dkk2	3.91078	1.58174e-256	0.928	0.275	Mesangial cells
Sfrp2	4.65572	9.67215e-234	0.849	0.223	Mesangial cells
Slc12a2	3.75201	7.85048e-217	0.817	0.216	Mesangial cells
Itga8	4.32591	2.95646e-213	0.594	0.079	Mesangial cells
Lmo7	4.30074	4.38181e-202	0.615	0.096	Mesangial cells
Mrc1	4.25716	2.5902e-199	0.404	0.025	Mesangial cells
Nrp1	2.45755	4.90593e-193	1	0.837	Mesangial cells
Lrrc25	7.3373	1.85577e-185	0.317	0.003	Unkown
Hck	5.76348	5.53649e-151	0.415	0.011	Unkown
Ms4a6c	7.10859	3.56886e-145	0.476	0.017	Unkown
Fcrls	7.01829	4.42721e-139	0.427	0.014	Unkown
Clec12a	6.23597	4.87426e-134	0.293	0.005	Unkown
Clec4a3	6.09301	5.61527e-132	0.39	0.012	Unkown
Fermt3	5.59237	3.63887e-130	0.439	0.016	Unkown
Fcgr1	6.85695	5.60329e-128	0.402	0.013	Unkown
Spi1	6.00649	2.06788e-124	0.5	0.024	Unkown
Cd52	5.83031	4.34436e-124	0.488	0.023	Unkown
