# Supplementary material for: Sema3dhi Fibroblasts Promote Acute Kidney Injury Fibrotic Progression Through Confining Endothelial Cell Migration
Source: Int J Biol Sci. 2026 Jan 1;22(3):1283–305. doi: 10.7150/ijbs.124971 (PMC12837656; doi:10.7150/ijbs.124971)
Supplement: Supplementary file 6 — Supplementary table S6. [file ijbsv22p1283s6.xlsx]

## Sheet: Table S4. Top 100 DEGs in 6 clu
Table S4 Top 100 DEGs in 6 clusters of fibroblasts
gene	cluster	avg_log2FC	pct.1	pct.2	p_val	p_val_adj
Spp1	0	2.59259	0.983	0.935	4.33788e-48	6.1407e-44
Itgb5	0	0.972025	1	0.917	2.26161e-43	3.20153e-39
Lpl	0	1.91014	0.953	0.755	1.2496e-39	1.76893e-35
Fbn2	0	1.67079	0.716	0.3	2.80614e-35	3.97238e-31
Mgp	0	0.88596	1	0.987	1.2672e-34	1.79384e-30
Sema3d	0	1.47498	0.767	0.381	1.17412e-31	1.66209e-27
Emp1	0	0.860094	0.992	0.878	5.30987e-31	7.51666e-27
Serpine2	0	1.07901	0.996	0.878	2.32887e-29	3.29675e-25
Plvap	0	1.35549	0.814	0.458	1.18663e-28	1.6798e-24
Pls3	0	1.0675	0.949	0.755	1.34053e-26	1.89766e-22
Thsd4	0	1.29073	0.657	0.285	1.40295e-25	1.98602e-21
Pmepa1	0	0.634181	1	0.993	1.86892e-25	2.64564e-21
Ptn	0	0.97652	0.958	0.73	4.02238e-25	5.69408e-21
Cd34	0	1.75621	0.483	0.171	7.77897e-24	1.10119e-19
Crlf1	0	0.945714	0.958	0.79	2.59535e-23	3.67398e-19
Cxcl12	0	-4.30119	0.199	0.524	3.07877e-23	4.35831e-19
Lipg	0	2.52474	0.288	0.054	3.67397e-23	5.20088e-19
Piezo2	0	0.860178	0.881	0.627	1.26855e-21	1.79576e-17
Serpini1	0	1.59552	0.513	0.21	1.44985e-21	2.0524e-17
Gas7	0	1.19022	0.725	0.399	1.00534e-20	1.42316e-16
Enpp1	0	0.894839	0.877	0.592	2.4836e-20	3.51579e-16
Mgll	0	1.71262	0.559	0.259	4.74614e-20	6.71864e-16
Ifitm1	0	-2.07057	0.407	0.687	1.24773e-19	1.76629e-15
1500009L16Rik	0	0.908439	0.869	0.613	2.52916e-19	3.58028e-15
Ecm1	0	-1.30127	0.729	0.882	3.19496e-19	4.52278e-15
Gpc1	0	1.04057	0.657	0.334	1.15372e-18	1.63321e-14
Rps20	0	-0.489704	1	1	1.32974e-18	1.88238e-14
Ptprb	0	1.38856	0.453	0.17	3.70792e-18	5.24894e-14
F2r	0	0.690641	0.949	0.808	8.15377e-18	1.15425e-13
Tgfb1	0	0.674829	0.958	0.809	1.03255e-17	1.46167e-13
Ltbp2	0	0.815065	0.864	0.611	2.8093e-17	3.97684e-13
Mef2c	0	1.12265	0.733	0.469	3.27038e-17	4.62955e-13
Ckb	0	0.581947	0.987	0.922	3.64003e-17	5.15282e-13
Nkd2	0	1.1915	0.674	0.403	5.78742e-17	8.19267e-13
Slco2a1	0	0.925797	0.767	0.476	1.58794e-16	2.24789e-12
S100a16	0	0.486619	1	0.944	2.40521e-16	3.40482e-12
Ccdc80	0	-1.22006	0.835	0.9	6.69945e-16	9.48374e-12
Matn2	0	-1.39621	0.53	0.747	6.81334e-16	9.64496e-12
Nostrin	0	0.918095	0.763	0.502	7.97806e-16	1.12937e-11
Lhfp	0	0.416151	1	0.983	9.03752e-16	1.27935e-11
Rbp1	0	0.510177	1	0.986	2.6393e-15	3.73619e-11
Rplp1	0	-0.390159	1	1	3.09007e-15	4.3743e-11
Scn1b	0	0.707002	0.915	0.739	3.16484e-15	4.48015e-11
Tmsb4x	0	0.483414	1	1	4.81783e-15	6.82012e-11
Acsbg1	0	1.23224	0.513	0.246	6.62476e-15	9.37801e-11
Wbscr17	0	1.15919	0.475	0.214	9.015e-15	1.27616e-10
Fam101a	0	1.96164	0.284	0.089	1.07668e-14	1.52414e-10
Col8a1	0	0.906858	0.826	0.641	1.99801e-14	2.82838e-10
Arap2	0	1.52337	0.343	0.122	2.03015e-14	2.87387e-10
Adcy7	0	1.25623	0.53	0.274	3.00102e-14	4.24824e-10
Rgs3	0	1.00879	0.61	0.325	3.39176e-14	4.80137e-10
Pde2a	0	1.29087	0.441	0.199	3.6652e-14	5.18846e-10
Lmcd1	0	1.22869	0.513	0.263	3.73958e-14	5.29374e-10
Emilin1	0	0.519515	1	0.968	8.34799e-14	1.18174e-09
Rps16	0	-0.343041	1	1	8.99912e-14	1.27392e-09
Igfbp7	0	0.333029	1	1	9.22555e-14	1.30597e-09
Basp1	0	0.746277	0.797	0.565	2.63505e-13	3.73018e-09
Eid1	0	0.502382	0.992	0.926	3.73546e-13	5.28791e-09
Arpc1b	0	0.347989	1	1	4.31377e-13	6.10657e-09
Chn2	0	0.967162	0.53	0.268	5.63638e-13	7.97886e-09
Slc7a2	0	0.644971	0.864	0.677	6.65189e-13	9.41641e-09
St6galnac4	0	0.916533	0.602	0.338	7.78442e-13	1.10196e-08
Thbs2	0	0.729307	0.86	0.675	1.19973e-12	1.69834e-08
Rpl23	0	-0.337833	1	1	1.22029e-12	1.72744e-08
Col15a1	0	0.369642	0.996	0.971	1.91073e-12	2.70483e-08
Postn	0	-1.94849	0.102	0.331	2.69344e-12	3.81284e-08
Gstm1	0	-1.70494	0.225	0.456	3.22249e-12	4.56176e-08
Dcn	0	-1.41391	0.945	0.937	4.01933e-12	5.68976e-08
Rps11	0	-0.313094	1	1	5.55394e-12	7.86216e-08
Fkbp1a	0	0.425542	1	0.986	7.195e-12	1.01852e-07
Mtch1	0	0.406991	1	0.981	7.85819e-12	1.11241e-07
Mical2	0	0.808345	0.581	0.335	1.01411e-11	1.43557e-07
Rpl39	0	-0.414559	1	1	1.01993e-11	1.44381e-07
Anxa1	0	0.592396	0.958	0.86	1.2408e-11	1.75648e-07
Sox4	0	0.526722	0.97	0.879	1.26442e-11	1.78992e-07
Rpl6	0	-0.337863	1	1	1.39181e-11	1.97024e-07
Fgd5	0	0.93978	0.542	0.303	1.46224e-11	2.06995e-07
Rps23	0	-0.358062	1	1	1.5825e-11	2.24018e-07
Alcam	0	0.964968	0.597	0.364	1.71201e-11	2.42352e-07
Hipk2	0	1.15717	0.504	0.289	1.95256e-11	2.76404e-07
Cd40	0	1.08705	0.39	0.177	2.2897e-11	3.24129e-07
Tm4sf1	0	0.538698	0.953	0.892	2.70374e-11	3.82741e-07
Trim47	0	0.832941	0.593	0.352	2.91652e-11	4.12862e-07
Fmo2	0	-4.51839	0.072	0.268	2.99272e-11	4.23649e-07
Rps12	0	-0.3446	1	1	3.24099e-11	4.58795e-07
Tspo	0	0.400898	1	0.981	3.58401e-11	5.07352e-07
Sesn3	0	0.95227	0.593	0.362	4.01657e-11	5.68585e-07
Rps27	0	-0.362299	1	1	4.99065e-11	7.06477e-07
Rpl18a	0	-0.349107	1	1	5.0402e-11	7.13491e-07
Bpgm	0	0.97029	0.496	0.267	5.30563e-11	7.51065e-07
Unc5b	0	0.843074	0.568	0.32	5.73315e-11	8.11584e-07
Igfbp4	0	-1.08022	0.822	0.894	5.83212e-11	8.25595e-07
Rpl30	0	-0.319834	1	1	6.08568e-11	8.61489e-07
Ubash3b	0	1.08637	0.394	0.184	6.29754e-11	8.9148e-07
Bgn	0	0.316247	1	1	6.4819e-11	9.17578e-07
Rps7	0	-0.305753	1	1	8.4646e-11	1.19825e-06
Rpl37	0	-0.327419	1	1	1.17715e-10	1.66637e-06
Col4a2	0	0.382645	1	0.967	1.28183e-10	1.81456e-06
Ak1	0	0.695927	0.75	0.552	1.35701e-10	1.92099e-06
Twist1	0	0.741889	0.589	0.341	1.64413e-10	2.32743e-06
Fbln5.1	1	2.4174	0.892	0.573	1.62801e-49	2.30461e-45
Nrp1	1	1.20534	0.991	0.881	2.02994e-43	2.87359e-39
Tmem176a	1	0.960083	1	0.972	7.87801e-35	1.11521e-30
Slco2b1	1	1.76017	0.603	0.219	9.23058e-32	1.30668e-27
Cd9	1	-2.22621	0.431	0.769	1.72205e-30	2.43773e-26
Cp	1	1.0848	0.944	0.7	4.20824e-30	5.95718e-26
Tmem176b	1	0.849624	1	0.97	7.63591e-30	1.08094e-25
Cx3cl1	1	1.42272	0.892	0.682	1.53e-29	2.16586e-25
Clca3a1.1	1	2.07438	0.543	0.188	8.13536e-29	1.15164e-24
Ly6e	1	0.956055	0.987	0.892	2.70183e-28	3.82472e-24
Gucy1a3	1	0.891078	0.987	0.902	4.55634e-28	6.44996e-24
Fhl2	1	0.968211	0.974	0.907	3.17876e-27	4.49986e-23
2025-09-04	1	1.30964	0.849	0.609	5.52566e-27	7.82213e-23
Dpep1.1	1	1.39141	0.698	0.339	9.04433e-26	1.28031e-21
Clec2d.1	1	1.11726	0.871	0.62	2.18152e-25	3.08815e-21
Slc40a1	1	1.55528	0.651	0.314	2.7671e-24	3.91711e-20
Tcf21.1	1	1.05656	0.927	0.725	4.13655e-22	5.8557e-18
Cfh.1	1	0.692002	1	0.974	5.16862e-22	7.31669e-18
Mylk	1	0.889604	0.961	0.841	7.8213e-22	1.10718e-17
Ogn.1	1	0.86989	0.793	0.506	1.80822e-21	2.55972e-17
Il33	1	0.703974	0.94	0.733	2.97915e-21	4.21729e-17
Slfn5	1	1.04655	0.815	0.567	5.80211e-21	8.21346e-17
Hsd11b1	1	1.41764	0.815	0.627	6.20554e-21	8.78456e-17
Art4.1	1	1.11076	0.793	0.527	9.11117e-21	1.28978e-16
B2m	1	0.571474	1	0.993	1.11347e-20	1.57622e-16
Hpgd.1	1	1.70867	0.517	0.212	1.13103e-20	1.60109e-16
Apoe	1	0.910131	0.996	0.954	2.18611e-20	3.09466e-16
Lgals3bp	1	0.876781	0.918	0.777	2.65073e-20	3.75237e-16
Marcks.1	1	0.608177	0.991	0.967	2.75746e-20	3.90347e-16
Cxcl16	1	0.734381	0.978	0.902	5.62487e-20	7.96257e-16
Itih5	1	1.30092	0.655	0.368	5.68126e-19	8.04239e-15
Rasgrp2	1	1.3103	0.603	0.296	8.59807e-19	1.21714e-14
Vcan	1	-1.65409	0.263	0.596	9.63892e-19	1.36449e-14
Epas1.1	1	1.34769	0.69	0.426	3.54074e-18	5.01228e-14
Dapk2	1	1.37247	0.552	0.271	4.58544e-18	6.49114e-14
Ybx3	1	-0.86598	0.871	0.956	7.13644e-18	1.01023e-13
Figf.1	1	1.43841	0.565	0.285	7.48045e-18	1.05893e-13
Rarres2.1	1	0.714076	0.996	0.905	8.47553e-18	1.1998e-13
Itga1	1	1.29923	0.681	0.408	9.0322e-18	1.2786e-13
Vim	1	-0.687614	1	0.999	1.38094e-17	1.95486e-13
Robo2	1	1.42065	0.474	0.196	1.46054e-17	2.06754e-13
Iigp1.1	1	1.11416	0.802	0.556	3.10972e-17	4.40211e-13
Cyp1b1.1	1	1.13521	0.776	0.574	4.23718e-17	5.99815e-13
Crlf1.1	1	-1.23789	0.733	0.863	7.88109e-17	1.11565e-12
Ifitm3	1	0.497564	1	1	7.9357e-17	1.12338e-12
Lmna	1	-0.782207	0.871	0.954	1.33103e-16	1.88421e-12
Il6st.1	1	0.827918	0.858	0.704	1.42658e-16	2.01947e-12
G0s2.1	1	0.893854	0.845	0.668	1.44531e-16	2.04598e-12
Fth1	1	0.25144	1	1	1.68762e-16	2.38899e-12
Ifitm1.1	1	0.734216	0.81	0.556	2.60046e-16	3.68122e-12
Agtr1a	1	1.67319	0.47	0.219	2.76806e-16	3.91846e-12
Olfml3.1	1	0.639871	0.961	0.947	4.91191e-16	6.9533e-12
Cpxm1.1	1	0.799364	0.909	0.685	1.12103e-15	1.58693e-11
Sorbs2.1	1	1.17675	0.638	0.387	1.35004e-15	1.91112e-11
Itga8	1	1.41421	0.47	0.206	1.46502e-15	2.07388e-11
Fbln2	1	-1.48172	0.323	0.602	1.52222e-15	2.15485e-11
Nid1	1	0.514917	0.987	0.947	1.87616e-15	2.6559e-11
Nr2f2.1	1	0.525618	1	0.936	2.25039e-15	3.18565e-11
Ifi27l2a	1	0.745274	0.978	0.888	2.66344e-15	3.77037e-11
Zeb2.1	1	0.517441	1	0.957	4.02603e-15	5.69925e-11
Gm4951.1	1	1.47773	0.466	0.205	4.30474e-15	6.0938e-11
Laptm4a	1	0.396231	1	1	9.65368e-15	1.36657e-10
Eva1b	1	0.530652	0.983	0.949	1.09269e-14	1.54681e-10
Mxra8	1	0.622253	0.961	0.929	1.32988e-14	1.88258e-10
Adamts5	1	1.47516	0.621	0.39	1.56893e-14	2.22098e-10
Timp1	1	-1.48594	0.983	0.979	1.63391e-14	2.31296e-10
Eng	1	0.880723	0.909	0.804	1.8973e-14	2.68582e-10
Slamf9	1	1.58542	0.409	0.177	1.97434e-14	2.79487e-10
Wnt2	1	-3.89756	0.03	0.263	2.43762e-14	3.4507e-10
2025-09-11	1	0.596909	0.94	0.863	2.48169e-14	3.51308e-10
Lgmn.1	1	0.709434	0.948	0.871	2.6599e-14	3.76535e-10
Col5a2	1	-0.782785	0.974	0.965	3.07672e-14	4.35541e-10
Pcdh18	1	1.23569	0.573	0.331	3.87479e-14	5.48515e-10
Pi16.1	1	-2.50678	0.259	0.502	4.07196e-14	5.76426e-10
Svep1	1	0.951253	0.711	0.484	4.5316e-14	6.41494e-10
Txnip.1	1	0.795432	0.879	0.793	4.77879e-14	6.76486e-10
Bst2	1	0.724527	0.961	0.867	5.13072e-14	7.26304e-10
Tmsb10	1	0.453082	1	1	5.92503e-14	8.38747e-10
Nfia.1	1	0.579629	0.948	0.826	1.03311e-13	1.46247e-09
Plac8.1	1	0.688425	0.978	0.899	1.10849e-13	1.56917e-09
Daam2	1	2.09238	0.31	0.113	1.19387e-13	1.69005e-09
Nedd4.1	1	0.417387	1	0.985	1.2742e-13	1.80376e-09
Cgnl1.1	1	1.00283	0.591	0.331	2.14179e-13	3.03192e-09
Igfbp6.1	1	-2.67921	0.198	0.44	2.94499e-13	4.16893e-09
Crip1	1	-1.18795	0.875	0.917	3.12857e-13	4.4288e-09
Scn7a.1	1	1.0514	0.547	0.293	3.51774e-13	4.97971e-09
Inhba	1	-2.53658	0.142	0.386	5.35875e-13	7.58585e-09
Ppp1r14a	1	1.16104	0.659	0.48	5.46821e-13	7.7408e-09
Dapk1	1	1.0762	0.487	0.242	6.30149e-13	8.92039e-09
Sfrp1.1	1	0.639007	0.892	0.791	7.24262e-13	1.02527e-08
Vstm4	1	0.708772	0.853	0.743	7.27251e-13	1.0295e-08
Lamp2.1	1	0.462547	0.991	0.976	7.45667e-13	1.05557e-08
Plp2	1	-0.968214	0.522	0.733	9.3629e-13	1.32541e-08
Fxyd5.1	1	-0.740504	0.905	0.954	1.12949e-12	1.59891e-08
Sp100	1	1.09792	0.565	0.343	1.37198e-12	1.94218e-08
Tshz2.1	1	0.653736	0.94	0.827	1.40316e-12	1.98631e-08
Rab13	1	0.621678	0.879	0.788	1.46463e-12	2.07333e-08
Adap2	1	1.3897	0.422	0.203	1.60801e-12	2.2763e-08
Ckap4	1	-0.644744	0.849	0.918	1.95248e-12	2.76392e-08
Tns3.1	1	0.533533	0.966	0.806	2.25791e-12	3.19629e-08
Alx1	2	3.6202	0.602	0.097	5.02776e-56	7.1173e-52
Fut9	2	3.39672	0.497	0.054	2.19152e-53	3.10232e-49
Lrriq1	2	3.6944	0.261	0.02	2.01739e-31	2.85582e-27
Col14a1.1	2	-1.75359	0.584	0.906	8.34767e-31	1.1817e-26
Col8a1.1	2	-2.53796	0.311	0.763	3.88193e-30	5.49527e-26
Mgp.1	2	-1.29173	0.95	0.999	4.68633e-30	6.63396e-26
Sparc	2	-1.00497	0.994	1	8.7953e-29	1.24506e-24
Pfn2.2	2	2.74954	0.571	0.236	3.2607e-25	4.61585e-21
Emp1.1	2	-1.09851	0.733	0.941	5.34932e-23	7.5725e-19
Cdkn1c.1	2	4.31677	0.528	0.219	1.01036e-22	1.43027e-18
S100a16.1	2	-0.971257	0.857	0.979	3.13828e-22	4.44255e-18
Vcam1.1	2	-1.3654	0.509	0.86	6.3e-22	8.91828e-18
Timp1.1	2	-0.915715	0.919	0.992	2.90501e-21	4.11233e-17
Piezo2.2	2	-1.54856	0.398	0.749	9.69043e-20	1.37178e-15
Tspo.2	2	-0.885709	0.957	0.991	4.4404e-19	6.28583e-15
Ltbp2.2	2	-1.88308	0.391	0.73	4.8317e-19	6.83976e-15
Sptbn1	2	-0.755865	0.944	0.997	6.15591e-19	8.71431e-15
Itgb5.1	2	-0.99272	0.826	0.96	6.67442e-19	9.44831e-15
Nav3.1	2	2.01877	0.534	0.233	9.12477e-19	1.2917e-14
Plvap.1	2	-2.18044	0.242	0.607	9.91685e-19	1.40383e-14
Rpl23.1	2	0.471593	1	1	1.55625e-18	2.20302e-14
Sema5a	2	2.10504	0.602	0.301	1.89913e-18	2.68841e-14
Thbs2.2	2	-1.50029	0.472	0.771	2.89229e-18	4.09432e-14
Plcb1.1	2	1.74954	0.59	0.283	3.80513e-18	5.38654e-14
Ltbp1	2	1.81358	0.404	0.126	6.80197e-18	9.62887e-14
Cxcl16.1	2	-0.929197	0.77	0.951	8.93138e-18	1.26433e-13
Rpl21	2	0.429582	1	1	1.16314e-17	1.64654e-13
Rbp1.1	2	-0.796765	0.95	0.997	1.4876e-17	2.10585e-13
Rps16.1	2	0.470941	1	1	1.5214e-17	2.15369e-13
Bgn.1	2	-0.516759	1	1	1.65777e-17	2.34674e-13
Fxyd5.2	2	-1.00079	0.87	0.957	1.93029e-17	2.73252e-13
Anxa2.1	2	-0.974184	0.894	0.987	1.94845e-17	2.75822e-13
Cygb.1	2	-0.887973	0.851	0.984	2.61798e-17	3.70602e-13
Rpl30.1	2	0.448406	1	1	4.17316e-17	5.90753e-13
Tgfbr2.1	2	-1.13616	0.658	0.853	2.06445e-16	2.92243e-12
Slco2a1.1	2	-1.78756	0.255	0.607	2.52175e-16	3.56979e-12
Lpl.1	2	-1.73027	0.64	0.838	6.31881e-16	8.94491e-12
St6galnac5	2	2.41455	0.286	0.073	8.97165e-16	1.27003e-11
Rpl19.1	2	0.40029	1	1	1.35923e-15	1.92412e-11
Rpl18a.1	2	0.488277	1	1	2.09356e-15	2.96364e-11
Crlf1.2	2	-1.55294	0.708	0.856	2.80076e-15	3.96475e-11
Rps23.1	2	0.517269	1	1	3.75655e-15	5.31778e-11
Col1a2.1	2	-0.731483	0.975	1	3.94629e-15	5.58637e-11
Efemp1	2	2.68395	0.255	0.062	4.46476e-15	6.32031e-11
Loxl1.1	2	-0.940577	0.758	0.901	5.06752e-15	7.17359e-11
Dap.1	2	-0.801857	0.714	0.902	5.2918e-15	7.49107e-11
Rps26.1	2	0.573017	1	1	7.20405e-15	1.0198e-10
Rpl6.1	2	0.415827	1	1	1.09035e-14	1.54351e-10
Rpl28	2	0.467822	1	1	1.33607e-14	1.89135e-10
Rps12.1	2	0.495453	1	1	1.45196e-14	2.05539e-10
Rpl29	2	0.475312	1	1	2.05193e-14	2.90471e-10
Fgd5.1	2	-2.34178	0.099	0.416	2.1152e-14	2.99428e-10
Pmepa1.2	2	-0.519263	0.988	0.996	2.6382e-14	3.73463e-10
F2r.2	2	-1.21713	0.72	0.868	2.68947e-14	3.80722e-10
Rps19.1	2	0.503629	1	1	2.95702e-14	4.18595e-10
Ifitm1.2	2	1.72134	0.764	0.588	3.08264e-14	4.36378e-10
Wnt4.2	2	1.78751	0.565	0.306	3.76134e-14	5.32456e-10
Rps5.1	2	0.494503	1	1	3.84565e-14	5.44391e-10
Rpl26	2	0.434951	1	1	4.80528e-14	6.80235e-10
Rpl27a.1	2	0.438275	1	1	5.62675e-14	7.96523e-10
Rplp1.1	2	0.449734	1	1	6.00653e-14	8.50285e-10
Fau.1	2	0.39873	1	1	6.57342e-14	9.30534e-10
B2m.1	2	-0.632742	0.975	0.999	1.03981e-13	1.47196e-09
Rpl5	2	0.47913	1	1	1.34524e-13	1.90432e-09
Pi16.2	2	-2.84957	0.199	0.492	1.34589e-13	1.90524e-09
Rps20.1	2	0.44111	1	1	1.85475e-13	2.62558e-09
Gng2	2	1.98411	0.429	0.183	2.20391e-13	3.11985e-09
Rps15a.1	2	0.454749	1	1	3.90772e-13	5.53177e-09
Rpl32.1	2	0.462942	1	1	4.58221e-13	6.48658e-09
Gnb2l1	2	0.450097	1	1	1.02634e-12	1.45289e-08
Rps9	2	0.338336	1	1	1.04524e-12	1.47964e-08
Sema3d.1	2	-1.69028	0.224	0.528	1.18817e-12	1.68198e-08
Scn1b.1	2	-0.871636	0.578	0.824	1.46851e-12	2.07882e-08
Rps3a1	2	0.38282	1	1	1.69213e-12	2.39538e-08
Rpl37a.1	2	0.421149	1	1	1.76505e-12	2.4986e-08
Dbi	2	-0.552752	0.988	0.992	1.80496e-12	2.5551e-08
Rps24.1	2	0.401105	1	1	1.82031e-12	2.57684e-08
Rps8	2	0.390756	1	1	1.83153e-12	2.59272e-08
Rpl17	2	0.406684	1	1	2.27108e-12	3.21493e-08
Rps3	2	0.410897	1	1	2.69562e-12	3.81593e-08
Ly6c1.1	2	-2.39152	0.186	0.472	2.9765e-12	4.21353e-08
Rps15	2	0.446308	1	1	3.04321e-12	4.30797e-08
Rps27a.1	2	0.360728	1	1	3.33259e-12	4.71761e-08
Rps18	2	0.522311	1	1	3.34973e-12	4.74188e-08
Rps10.1	2	0.433727	1	1	4.07954e-12	5.775e-08
Plxdc2.1	2	-1.03243	0.466	0.741	4.13328e-12	5.85107e-08
Il33.1	2	-0.535024	0.578	0.825	4.18146e-12	5.91927e-08
Cp.1	2	-1.05285	0.571	0.797	4.87051e-12	6.89469e-08
Rpl12.1	2	0.501474	1	1	5.10093e-12	7.22088e-08
Rpl3	2	0.37108	1	1	5.44959e-12	7.71444e-08
Rps27.1	2	0.41767	1	1	5.97402e-12	8.45682e-08
Rps7.1	2	0.386611	1	1	5.9941e-12	8.48525e-08
H2-D1.1	2	-0.77886	0.894	0.971	6.01326e-12	8.51238e-08
Mif.1	2	1.26593	0.95	0.853	7.03983e-12	9.96558e-08
Bst2.1	2	-0.892494	0.783	0.912	7.19549e-12	1.01859e-07
H2-T23.1	2	-0.816039	0.646	0.854	7.6258e-12	1.07951e-07
Eef1a1.1	2	0.386072	1	1	7.81448e-12	1.10622e-07
Rpl11	2	0.351667	1	1	8.52592e-12	1.20693e-07
Mef2c.1	2	-1.24594	0.286	0.584	9.36529e-12	1.32575e-07
Plpp1.1	2	-0.71827	0.727	0.899	1.03212e-11	1.46107e-07
Wnt2.1	3	3.23061	0.603	0.135	6.21721e-43	8.80108e-39
Fth1.2	3	-1.08538	1	1	5.66016e-30	8.01252e-26
Ttc9	3	3.99624	0.274	0.026	7.12671e-30	1.00886e-25
Igfbp5.1	3	2.74456	0.76	0.331	2.29203e-29	3.24459e-25
Ltbp2.3	3	1.52513	0.938	0.625	1.07835e-27	1.52652e-23
Timp3.1	3	1.40175	1	0.943	3.6525e-27	5.17047e-23
Cpxm1.2	3	-2.15403	0.425	0.796	6.45154e-25	9.13281e-21
Ctsc.2	3	1.8534	0.863	0.512	6.46705e-25	9.15476e-21
Cspg4.3	3	2.15806	0.568	0.192	7.83381e-25	1.10895e-20
Tgfb1.3	3	1.20168	0.973	0.823	2.06306e-24	2.92047e-20
Fbln5.2	3	-3.31425	0.336	0.707	6.34091e-24	8.9762e-20
Fbln2.2	3	1.50693	0.836	0.48	4.65503e-23	6.58966e-19
Crlf1.3	3	1.23847	0.979	0.805	2.55568e-22	3.61783e-18
Nes.3	3	1.55925	0.747	0.337	3.2832e-22	4.6477e-18
Capg.2	3	1.04448	1	0.909	4.4948e-22	6.36284e-18
Fbln1.3	3	-2.15361	0.589	0.829	2.63519e-21	3.73037e-17
Cst3.3	3	-1.48721	1	1	3.74661e-21	5.3037e-17
Wnt11	3	2.50717	0.342	0.082	6.78321e-20	9.60232e-16
Dusp14	3	2.73321	0.308	0.066	1.06451e-19	1.50693e-15
Cd302.1	3	-1.24597	0.767	0.922	1.07329e-19	1.51936e-15
Lmna.2	3	0.905912	1	0.922	1.16715e-19	1.65221e-15
Hspb1.1	3	1.83419	0.911	0.65	2.63098e-19	3.72442e-15
Ifitm2.1	3	-0.645059	0.993	0.999	5.56407e-19	7.87649e-15
Cxcl14.1	3	1.58068	0.952	0.791	6.79053e-19	9.61268e-15
Cd9.1	3	1.42315	0.904	0.648	1.24202e-18	1.7582e-14
Ifitm3.1	3	-0.687849	1	1	2.15573e-18	3.05165e-14
Tmem176a.1	3	-0.957349	0.986	0.978	2.24617e-18	3.17967e-14
Tcf21.2	3	-1.77984	0.575	0.81	2.40295e-18	3.40161e-14
Msn.2	3	0.982331	0.986	0.865	2.91659e-18	4.12873e-14
G0s2.3	3	-2.00245	0.486	0.752	3.27998e-18	4.64314e-14
Crip1.2	3	1.3477	0.979	0.894	3.98583e-18	5.64233e-14
Tnc.2	3	1.47787	0.89	0.637	4.52222e-18	6.40166e-14
Fstl1.2	3	0.723435	1	0.993	6.28339e-18	8.89477e-14
Timp1.2	3	1.3892	1	0.977	1.10897e-17	1.56985e-13
Col15a1.3	3	0.790105	0.993	0.974	1.78573e-17	2.52787e-13
Plac8.3	3	-1.26569	0.849	0.931	2.81669e-17	3.98731e-13
Ybx3.1	3	0.889758	0.986	0.926	3.86928e-17	5.47735e-13
Nrp1.2	3	-1.10634	0.815	0.925	4.60036e-17	6.51227e-13
Sepw1.2	3	-0.69807	0.966	0.994	7.17382e-17	1.01553e-12
Tmem176b.1	3	-0.833327	0.993	0.974	8.61275e-17	1.21922e-12
Col6a3.3	3	0.987487	0.993	0.949	1.26677e-16	1.79324e-12
Ogn.3	3	-2.3734	0.301	0.625	1.67028e-16	2.36444e-12
Ctsl	3	-0.691328	0.993	1	2.20381e-16	3.11971e-12
Iqgap1.2	3	0.859379	0.952	0.842	2.26951e-16	3.21273e-12
Tgfb2.1	3	1.98824	0.555	0.268	3.10436e-16	4.39454e-12
Inhba.1	3	1.87234	0.603	0.277	3.43169e-16	4.85791e-12
Clec2d.2	3	-1.42394	0.438	0.724	4.31771e-16	6.11215e-12
Fxyd5.3	3	0.828594	0.993	0.933	7.96917e-16	1.12812e-11
Sulf1.2	3	1.15099	0.849	0.583	1.02632e-15	1.45286e-11
Cltb.2	3	0.915582	0.897	0.712	1.08863e-15	1.54107e-11
Piezo2.3	3	1.03413	0.904	0.651	1.27775e-15	1.80878e-11
Figf.2	3	-3.03482	0.062	0.405	1.32099e-15	1.86999e-11
Ank.2	3	1.60633	0.685	0.389	2.26436e-15	3.20543e-11
Loxl2	3	1.02809	0.952	0.795	2.86582e-15	4.05685e-11
Pcolce	3	-0.8608	0.877	0.968	4.01968e-15	5.69025e-11
Id3.2	3	-0.998452	0.932	0.967	4.29061e-15	6.07378e-11
Cyp51.3	3	1.36066	0.692	0.388	5.55727e-15	7.86687e-11
Tubb2b	3	1.91558	0.356	0.111	6.00852e-15	8.50566e-11
Vim.1	3	0.658934	1	0.999	6.18282e-15	8.75239e-11
Scn7a.2	3	-2.74361	0.068	0.407	7.04197e-15	9.96861e-11
Gas1.3	3	-1.88828	0.322	0.625	8.77286e-15	1.24189e-10
Ptprn	3	2.04306	0.363	0.117	9.45345e-15	1.33823e-10
Sh3bgrl3.2	3	0.72601	0.993	0.974	9.91843e-15	1.40405e-10
Col5a2.1	3	0.778907	0.993	0.963	2.09072e-14	2.95962e-10
Ifi27l2a.2	3	-1.25724	0.842	0.922	2.35011e-14	3.32681e-10
Ptgis.2	3	0.968456	0.884	0.697	2.42297e-14	3.42996e-10
Tnfrsf12a.1	3	1.48861	0.623	0.35	2.90045e-14	4.10587e-10
Cp.2	3	-0.742871	0.514	0.803	3.16403e-14	4.479e-10
Art4.3	3	-1.84198	0.349	0.635	3.92218e-14	5.55223e-10
Cotl1.3	3	1.09947	0.849	0.624	4.90826e-14	6.94813e-10
Il33.2	3	-1.38125	0.616	0.813	6.02392e-14	8.52746e-10
Rnf149.3	3	1.34903	0.836	0.623	6.18257e-14	8.75204e-10
Csrp2.2	3	0.920542	0.918	0.698	1.12101e-13	1.58691e-09
Wnt4.3	3	1.32736	0.603	0.304	1.13103e-13	1.60108e-09
Cd44.3	3	1.6987	0.473	0.2	1.41226e-13	1.9992e-09
Serping1.1	3	-0.661621	0.973	0.98	1.4864e-13	2.10415e-09
Creb3l2.3	3	1.02765	0.842	0.572	1.6153e-13	2.28661e-09
Mdk.1	3	-0.938708	0.911	0.923	1.73401e-13	2.45467e-09
Rarres2.2	3	-0.965721	0.849	0.941	2.37508e-13	3.36216e-09
Hpcal1	3	1.52827	0.493	0.231	3.84706e-13	5.4459e-09
Mfap4.1	3	-2.00793	0.486	0.7	4.04027e-13	5.71941e-09
Hbegf.1	3	2.33649	0.445	0.205	5.8524e-13	8.28466e-09
Arpc2.3	3	0.57071	1	0.995	6.73061e-13	9.52785e-09
Klf4.2	3	1.49403	0.822	0.6	6.87898e-13	9.73788e-09
Col5a3.2	3	1.9133	0.479	0.226	8.01983e-13	1.13529e-08
Sept4.1	3	-1.34619	0.445	0.707	1.8532e-12	2.62338e-08
Ly6e.2	3	-0.847444	0.863	0.925	2.18634e-12	3.09498e-08
B2m.2	3	-0.629714	0.993	0.995	2.55858e-12	3.62192e-08
Tspo.3	3	0.602322	1	0.983	3.29566e-12	4.66534e-08
Adamts5.2	3	-1.99183	0.192	0.492	4.64517e-12	6.57571e-08
Plp2.2	3	0.919577	0.849	0.651	4.75496e-12	6.73112e-08
Hpgd.3	3	-3.0497	0.048	0.329	4.89003e-12	6.92232e-08
Rhoj.3	3	0.868522	0.952	0.838	5.41936e-12	7.67165e-08
Matn2.2	3	-1.35415	0.507	0.727	5.75922e-12	8.15275e-08
Mustn1.1	3	1.47615	0.397	0.157	7.85531e-12	1.112e-07
Gpx1.1	3	0.793491	0.993	0.939	8.35188e-12	1.18229e-07
Rasgrp2.1	3	-2.41735	0.13	0.414	9.31166e-12	1.31816e-07
Dpep1.3	3	-2.57042	0.185	0.47	1.11239e-11	1.5747e-07
Plec.1	3	0.96333	0.863	0.753	1.14345e-11	1.61867e-07
Mt1.2	3	-1.10813	0.849	0.964	1.22812e-11	1.73853e-07
Sfrp4	4	7.32989	0.657	0.046	4.55475e-91	6.44771e-87
Rbp4	4	5.5888	0.566	0.028	1.08512e-82	1.53609e-78
Lum.1	4	5.18875	0.734	0.139	6.86231e-69	9.71429e-65
Clec3b	4	6.68713	0.434	0.023	5.67462e-61	8.033e-57
Tspan11	4	5.51266	0.406	0.021	2.74899e-57	3.89147e-53
Dcn.4	4	2.46259	1	0.929	1.39999e-52	1.98182e-48
Meg3	4	3.22608	0.566	0.08	1.13205e-51	1.60253e-47
Fmo2.3	4	4.00911	0.643	0.145	2.28667e-47	3.23702e-43
Fam129a	4	3.75094	0.469	0.065	1.71438e-43	2.42687e-39
Mfap5.4	4	2.22738	0.986	0.655	6.27789e-42	8.88699e-38
Foxp2	4	3.59566	0.413	0.05	5.67891e-40	8.03906e-36
Serpinf1.2	4	2.67884	0.79	0.339	1.14451e-39	1.62017e-35
Fbln1.4	4	2.02685	1	0.756	1.9903e-39	2.81747e-35
Col3a1.3	4	1.63861	1	0.986	5.70579e-39	8.07711e-35
Mfap4.2	4	2.26236	0.944	0.618	1.63345e-37	2.31231e-33
Wfdc1	4	3.79965	0.357	0.037	1.89384e-37	2.68092e-33
Slc11a1	4	3.58793	0.448	0.076	9.08029e-37	1.28541e-32
Cst3.4	4	2.39082	1	1	1.79551e-36	2.54172e-32
Tnxb	4	3.51146	0.476	0.099	1.09822e-34	1.55465e-30
Abcc9	4	3.74939	0.322	0.034	5.57748e-33	7.89548e-29
Cd55	4	3.57912	0.434	0.086	3.14789e-31	4.45615e-27
Itgbl1	4	3.62094	0.364	0.057	2.4458e-30	3.46228e-26
Entpd2.2	4	3.00091	0.559	0.17	3.25002e-30	4.60072e-26
Pi16.4	4	2.61037	0.769	0.385	4.60669e-28	6.52124e-24
Timp2.2	4	0.993171	1	0.988	8.56637e-28	1.21266e-23
Fgf7	4	4.13551	0.252	0.023	8.76431e-28	1.24068e-23
Sema3c	4	4.35049	0.266	0.028	2.28327e-27	3.2322e-23
Cd200	4	3.39208	0.385	0.076	2.57564e-27	3.64607e-23
Ms4a4d	4	2.7811	0.427	0.095	2.6448e-27	3.74397e-23
Serpine2.4	4	-1.87172	0.734	0.937	2.82669e-27	4.00147e-23
Col6a1.2	4	1.29538	0.986	0.908	5.38501e-27	7.62302e-23
Adamts2.1	4	1.57013	0.958	0.777	9.78637e-27	1.38536e-22
Gxylt2.1	4	2.70625	0.559	0.195	6.72596e-26	9.52127e-22
Serpina3n.2	4	2.43215	0.643	0.259	1.48339e-25	2.09989e-21
Ly6a.2	4	2.16292	0.944	0.727	1.60353e-25	2.26995e-21
Ank2	4	3.67539	0.266	0.032	3.04483e-25	4.31026e-21
Smoc2.3	4	1.70337	0.811	0.458	4.16822e-25	5.90053e-21
Fmod	4	3.55055	0.301	0.046	5.78313e-25	8.1866e-21
Fmo1	4	3.12543	0.378	0.08	9.02632e-25	1.27777e-20
Col1a1.3	4	1.1891	1	0.993	1.85814e-24	2.63038e-20
Rnase4.1	4	1.45684	0.944	0.722	2.87076e-24	4.06385e-20
Lbp.2	4	2.29623	0.832	0.517	4.24966e-24	6.01582e-20
Rgs5.2	4	3.08352	0.531	0.179	5.63974e-24	7.98362e-20
Igfbp6.3	4	2.10996	0.706	0.324	7.81969e-24	1.10696e-19
Nfib.2	4	1.97083	0.79	0.494	1.17169e-23	1.65864e-19
Mmp23.1	4	1.61494	0.86	0.599	3.30956e-23	4.68501e-19
Col6a2.2	4	1.35675	0.965	0.815	6.68574e-23	9.46433e-19
Tmsb4x.3	4	-0.914771	1	1	1.01789e-22	1.44093e-18
Epha3	4	2.27451	0.462	0.132	1.36218e-22	1.9283e-18
Shisa3	4	2.46303	0.503	0.166	1.72124e-22	2.43659e-18
Cxcl12.3	4	2.13577	0.748	0.39	2.00255e-21	2.83481e-17
Ptn.4	4	-2.16365	0.587	0.821	2.23508e-21	3.16398e-17
Itgb1.1	4	-0.796635	0.993	0.995	2.40241e-21	3.40085e-17
Col18a1.2	4	-1.27402	0.762	0.958	2.50735e-21	3.5494e-17
Lamb2.2	4	1.8247	0.72	0.405	7.47109e-21	1.05761e-16
Ogn.4	4	1.82311	0.825	0.532	1.37252e-20	1.94294e-16
Bace2.1	4	2.49861	0.517	0.206	1.53928e-20	2.179e-16
Ephx2	4	3.5317	0.343	0.083	1.79346e-20	2.53882e-16
F3.2	4	2.53034	0.552	0.235	1.91823e-20	2.71545e-16
Sepp1.3	4	1.36546	0.944	0.798	2.85792e-20	4.04567e-16
Lhfp.1	4	-0.741336	0.979	0.989	4.20491e-20	5.95248e-16
Ptma	4	-0.568134	1	0.999	5.68618e-20	8.04936e-16
Vkorc1.1	4	1.23119	0.937	0.847	8.64381e-20	1.22362e-15
Col1a2.3	4	0.914363	1	0.995	1.51669e-19	2.14703e-15
Tgfb1.4	4	-1.54982	0.685	0.874	2.31324e-19	3.27462e-15
Cpxm1.3	4	1.28931	0.902	0.711	2.42272e-19	3.42961e-15
Spp1.3	4	-2.60354	0.902	0.954	2.47449e-19	3.50289e-15
Podn	4	2.71192	0.399	0.118	2.61795e-19	3.70598e-15
Des.1	4	-1.20594	0.678	0.936	3.88194e-19	5.49528e-15
Igfbp4.3	4	1.40613	0.972	0.86	4.69123e-19	6.64091e-15
Fth1.3	4	1.04743	1	1	6.49262e-19	9.19095e-15
Cald1.1	4	-0.70264	0.986	1	6.84437e-19	9.6889e-15
Gsn.1	4	1.71474	0.993	0.941	7.02918e-19	9.95051e-15
Acp5	4	2.92816	0.35	0.092	1.2796e-18	1.81141e-14
Steap4	4	2.73895	0.259	0.048	3.16399e-18	4.47895e-14
Itgb5.2	4	-1.07434	0.867	0.95	3.35227e-18	4.74548e-14
C3.1	4	2.40725	0.441	0.145	4.28236e-18	6.06211e-14
Ltbp1.1	4	2.01696	0.42	0.129	6.58737e-18	9.32508e-14
Fhl1.2	4	1.91168	0.65	0.363	1.0369e-17	1.46783e-13
Celf2.2	4	1.76062	0.587	0.276	4.20415e-17	5.95139e-13
Gm12840.2	4	-1.36315	0.762	0.889	6.71258e-17	9.50233e-13
Pcolce2.1	4	2.24243	0.476	0.19	7.80355e-17	1.10467e-12
Mmd.1	4	-1.68823	0.406	0.724	8.62976e-17	1.22163e-12
Echdc2	4	2.17616	0.364	0.107	9.04222e-17	1.28002e-12
Marcksl1.2	4	-1.26139	0.559	0.813	9.16569e-17	1.29749e-12
Ctsl.1	4	0.645337	1	0.999	1.04816e-16	1.48377e-12
Csrp1.2	4	-1.08311	0.783	0.938	1.10492e-16	1.56412e-12
H3f3b	4	-0.565334	1	1	1.34155e-16	1.8991e-12
Selm.2	4	0.682464	0.993	0.989	1.37771e-16	1.95028e-12
Eln.2	4	1.81343	0.776	0.459	3.01654e-16	4.27021e-12
Gdf10.1	4	2.39805	0.427	0.159	5.31629e-16	7.52574e-12
Rcn3.1	4	0.632212	1	0.995	5.77885e-16	8.18054e-12
Aspn	4	2.33961	0.406	0.149	8.46764e-16	1.19868e-11
Pdgfrl.2	4	1.43978	0.706	0.448	1.36105e-15	1.9267e-11
1500009L16Rik.4	4	-1.41524	0.413	0.723	1.40373e-15	1.98711e-11
Matn2.3	4	1.15286	0.888	0.659	1.54418e-15	2.18594e-11
Plod2.3	4	1.81055	0.678	0.425	2.3832e-15	3.37366e-11
Pcolce.1	4	0.918385	1	0.946	2.41425e-15	3.41762e-11
Basp1.1	4	-1.2857	0.371	0.666	3.7727e-15	5.34063e-11
Bok.3	4	-0.879938	0.888	0.966	4.10879e-15	5.8164e-11
Pbk	5	8.82929	0.649	0.002	3.3841e-124	4.79053e-120
Ccna2	5	7.16895	0.622	0.007	1.27913e-101	1.81074e-97
Cenph	5	6.21786	0.649	0.01	6.24868e-97	8.84563e-93
Kif4	5	8.44025	0.486	0.001	2.01793e-95	2.85658e-91
2810417H13Rik	5	7.23908	0.838	0.031	2.50222e-93	3.54214e-89
Birc5	5	6.32421	0.919	0.042	2.8976e-91	4.10184e-87
Bub1	5	7.50737	0.486	0.002	1.95337e-90	2.76518e-86
Cenpm	5	5.43586	0.865	0.035	5.57806e-90	7.8963e-86
Casc5	5	7.09233	0.568	0.008	1.17452e-87	1.66265e-83
Mxd3	5	6.4742	0.568	0.008	3.11158e-87	4.40475e-83
Melk	5	6.4694	0.486	0.003	1.2787e-85	1.81013e-81
Tpx2	5	6.59225	0.73	0.023	5.28518e-85	7.4817e-81
Rad51ap1	5	5.74837	0.541	0.007	5.41662e-85	7.66777e-81
Cdca3	5	5.99045	0.703	0.022	1.26803e-81	1.79502e-77
Cdca8	5	6.10353	0.757	0.029	1.52517e-79	2.15903e-75
Mki67	5	5.88855	0.73	0.026	2.31092e-79	3.27134e-75
Tk1	5	5.70615	0.811	0.039	2.27921e-77	3.22645e-73
Lrr1	5	6.5589	0.459	0.004	2.01654e-76	2.85462e-72
Esco2	5	8.58709	0.378	0.001	3.25686e-73	4.61042e-69
Cenpf	5	6.12766	0.649	0.022	1.11425e-71	1.57734e-67
Shcbp1	5	5.83935	0.514	0.01	4.98022e-71	7.05e-67
Hmmr	5	6.93407	0.514	0.011	4.07246e-69	5.76497e-65
Diaph3	5	6.18038	0.514	0.011	9.76124e-69	1.3818e-64
Sgol2a	5	6.18038	0.514	0.011	1.01177e-68	1.43226e-64
Racgap1	5	5.37764	0.703	0.031	1.02778e-68	1.45493e-64
Kif11	5	6.90592	0.432	0.005	8.15084e-68	1.15383e-63
Knstrn	5	5.6069	0.649	0.025	1.30783e-67	1.85136e-63
Top2a	5	6.08411	0.757	0.04	4.81679e-67	6.81865e-63
Nuf2	5	5.95483	0.541	0.014	5.45036e-67	7.71553e-63
Cenpn	5	5.6329	0.514	0.012	3.72674e-66	5.27557e-62
Anln	5	5.44734	0.622	0.023	4.43903e-66	6.28388e-62
Fam64a	5	7.21786	0.405	0.004	7.22637e-66	1.02296e-61
Ncapg	5	5.6329	0.486	0.01	8.45076e-66	1.19629e-61
Spc24	5	5.03098	0.946	0.085	1.36542e-64	1.93289e-60
Ndc80	5	6.38778	0.432	0.007	2.29505e-64	3.24888e-60
Depdc1a	5	7.44025	0.378	0.003	2.4715e-64	3.49865e-60
Kif23	5	6.21786	0.486	0.011	6.28953e-64	8.90346e-60
Dlgap5	5	6.06586	0.459	0.009	8.5076e-64	1.20434e-59
Kif20b	5	5.73243	0.568	0.019	1.08007e-63	1.52895e-59
Rad51	5	5.79044	0.486	0.011	1.45735e-63	2.06303e-59
Ska1	5	6.02521	0.405	0.005	3.23251e-62	4.57594e-58
Nusap1	5	5.86736	0.514	0.014	6.24784e-62	8.84444e-58
Mastl	5	5.4105	0.514	0.014	1.04032e-61	1.47267e-57
Trip13	5	5.30275	0.595	0.023	1.09625e-61	1.55185e-57
Hist1h1b	5	7.47725	0.459	0.01	1.22903e-61	1.73981e-57
Cenpu	5	6.09233	0.432	0.008	1.92922e-61	2.73101e-57
Fignl1	5	5.15646	0.514	0.015	1.35721e-59	1.92127e-55
Neil3	5	6.95483	0.351	0.003	6.53502e-59	9.25098e-55
Aurkb	5	6.5589	0.432	0.009	7.55483e-59	1.06946e-54
Ttk	5	6.48089	0.351	0.003	9.31976e-59	1.3193e-54
Cenpk	5	5.19478	0.568	0.022	1.1331e-58	1.60402e-54
Ccnb2	5	5.31407	0.622	0.029	3.30978e-58	4.68533e-54
Cenpe	5	5.56134	0.514	0.016	7.19619e-58	1.01869e-53
Kif2c	5	6.50737	0.378	0.005	3.22994e-57	4.5723e-53
E2f8	5	5.95483	0.378	0.005	4.78614e-57	6.77526e-53
Ckap2	5	6.14747	0.459	0.013	5.96488e-55	8.44388e-51
Ect2	5	5.7704	0.405	0.009	8.39802e-54	1.18882e-49
Dscc1	5	5.6329	0.405	0.009	1.11079e-53	1.57244e-49
Cenpw	5	4.58227	0.73	0.053	1.39094e-53	1.96902e-49
Rrm2	5	5.64507	0.703	0.05	5.93122e-53	8.39624e-49
Ube2c	5	6.90236	0.568	0.027	9.63252e-53	1.36358e-48
Chaf1b	5	5.24058	0.514	0.021	1.0104e-51	1.43032e-47
Ccnb1	5	5.9183	0.378	0.008	1.60255e-51	2.26857e-47
Aunip	5	7.6329	0.27	0.001	4.01633e-51	5.68551e-47
Ska3	5	7.21786	0.27	0.001	4.21318e-51	5.96418e-47
Cenpp	5	5.33334	0.459	0.015	6.66228e-51	9.43113e-47
Mns1	5	5.11832	0.486	0.019	2.31957e-50	3.28359e-46
Exo1	5	5.85529	0.324	0.004	7.2621e-50	1.02802e-45
Prc1	5	6.56134	0.541	0.027	5.92493e-49	8.38733e-45
Gmnn	5	5.04136	0.676	0.05	5.99443e-49	8.48571e-45
Cenpi	5	5.46297	0.378	0.009	6.8761e-49	9.73381e-45
Ncapg2	5	4.52598	0.541	0.026	1.25038e-48	1.77004e-44
Aspm	5	7.38778	0.297	0.003	2.54302e-48	3.59991e-44
4930579G24Rik	5	4.53336	0.568	0.031	2.71526e-48	3.84372e-44
Chtf18	5	6.21786	0.297	0.003	3.71515e-48	5.25917e-44
Clspn	5	5.19849	0.514	0.024	5.33806e-48	7.55655e-44
Aurka	5	5.85529	0.405	0.012	1.16777e-47	1.65309e-43
Asf1b	5	4.88444	0.459	0.017	2.97362e-47	4.20946e-43
Ckap2l	5	5.72036	0.432	0.015	6.64149e-47	9.4017e-43
4930427A07Rik	5	5.73243	0.324	0.005	7.95494e-47	1.1261e-42
Mybl2	5	5.52598	0.324	0.005	9.60542e-47	1.35974e-42
Cdca2	5	6.74837	0.27	0.002	1.05552e-46	1.4942e-42
Ncaph	5	5.3491	0.378	0.01	1.78309e-46	2.52414e-42
Tacc3	5	4.81732	0.595	0.038	6.24197e-46	8.83613e-42
Plk1	5	5.26517	0.378	0.011	2.0095e-44	2.84465e-40
Kif20a	5	5.69179	0.351	0.009	2.49898e-44	3.53755e-40
Mis18bp1	5	6.21786	0.324	0.007	2.79226e-44	3.95273e-40
Cdc20	5	6.02521	0.486	0.024	3.8371e-44	5.4318e-40
Pole	5	5.01992	0.351	0.009	6.46723e-44	9.15502e-40
Uhrf1	5	5.07102	0.514	0.028	1.51063e-43	2.13845e-39
Hist1h3c	5	6.09233	0.27	0.003	6.43836e-43	9.11414e-39
Mcm5	5	4.58043	0.622	0.048	1.32583e-42	1.87684e-38
Brip1	5	5.29586	0.351	0.01	5.67276e-42	8.03036e-38
Iqgap3	5	5.85529	0.297	0.005	6.37096e-42	9.01873e-38
Spag5	5	5.31097	0.324	0.008	1.31173e-41	1.85689e-37
Ncapd2	5	4.23236	0.486	0.027	6.43656e-40	9.11159e-36
Lockd	5	4.14386	0.676	0.065	1.28884e-39	1.82448e-35
Kif22	5	5.09856	0.405	0.017	2.30862e-39	3.26808e-35
Kif15	5	5.27033	0.297	0.007	3.6518e-39	5.16948e-35
Psmc3ip	5	4.17722	0.595	0.048	4.66423e-39	6.60268e-35
